# Supplementary material for: Effects and Microbiota Changes Following Oral Lyophilized Fecal Microbiota Transplantation Capsules in Canine with Chronic Enteropathy After Parvovirus Infection: Case Report
Source: Vet Sci. 2025 Sep 18;12(9):909. doi: 10.3390/vetsci12090909 (PMC12474058; doi:10.3390/vetsci12090909)
Supplement: Supplementary file 1 [file vetsci-12-00909-s001.zip]

Archive with 3 entries (3 files):
- Supplementary_Table_S3_Relative abundence of COG.xlsx
- Supplementary_Table_S1_Relative abundence of microbial composition.xlsx
- Supplementary_Table_S2_Relative abundence of KEGG.xlsx
