# Supplementary material for: Effects and Microbiota Changes Following Oral Lyophilized Fecal Microbiota Transplantation Capsules in Canine with Chronic Enteropathy After Parvovirus Infection: Case Report
Source: Vet Sci. 2025 Sep 18;12(9):909. doi: 10.3390/vetsci12090909 (PMC12474058; doi:10.3390/vetsci12090909)
Supplement: Supplementary file 1 [file vetsci-12-00909-s001.zip › Supplementary_Table_S3_Relative abundence of COG.xlsx]

## Sheet: Sheet1
	Recipient-T0	Recipient-T15	Recipient-T30
RNA processing and modification	0.0314688	0.0168987	0.00653481
Energy production and conversion	6.04988	5.68384	5.89863
Cell cycle control, cell division, chromosome partitioning	1.89075	1.88292	1.85909
Amino acid transport and metabolism	5.98956	6.22877	5.93988
Nucleotide transport and metabolism	3.53762	3.58837	3.44148
Carbohydrate transport and metabolism	7.54202	7.92235	8.10154
Coenzyme transport and metabolism	4.21682	4.18612	4.2974
Lipid transport and metabolism	1.72554	1.77177	1.69128
Translation, ribosomal structure and biogenesis	6.03939	6.12387	6.00599
Transcription	7.8908	7.25179	7.70261
Replication, recombination and repair	8.5228	9.42146	8.83727
Cell wall/membrane/envelope biogenesis	6.27803	7.12542	7.2712
Cell motility	0.45892	0.40428	0.401834
Posttranslational modification, protein turnover, chaperones	2.56471	2.49622	2.34019
Inorganic ion transport and metabolism	5.53064	5.40768	5.23462
Secondary metabolites biosynthesis, transport and catabolism	0.451053	0.52974	0.44429
Function unknown	21.7843	21.8108	22.3087
Signal transduction mechanisms	3.61891	2.99802	2.92372
Intracellular trafficking, secretion, and vesicular transport	1.42396	1.51273	1.50159
Defense mechanisms	3.64251	3.62742	3.77952
