# Supplementary material for: Effects and Microbiota Changes Following Oral Lyophilized Fecal Microbiota Transplantation Capsules in Canine with Chronic Enteropathy After Parvovirus Infection: Case Report
Source: Vet Sci. 2025 Sep 18;12(9):909. doi: 10.3390/vetsci12090909 (PMC12474058; doi:10.3390/vetsci12090909)
Supplement: Supplementary file 1 [file vetsci-12-00909-s001.zip › Supplementary_Table_S1_Relative abundence of microbial composition.xlsx]

## Sheet: Sheet1
	Donor	Recipient-T0	Recipient-T15	Recipient-T30
k__Bacteria	100	100	100	100
k__Bacteria|p__Actinobacteria	34.0969	0.08391	44.5772	4.77611
k__Bacteria|p__Firmicutes	29.837	99.8424	44.1436	35.6195
k__Bacteria|p__Bacteroidota	19.3482	0.00017	1.02263	0.12164
k__Bacteria|p__Proteobacteria	10.6119	0.0735	2.27112	59.4184
k__Bacteria|p__Fusobacteria	5.98609	0	7.98554	0.06437
k__Bacteria|p__Tenericutes	0.11988	0	0	0
k__Bacteria|p__Actinobacteria|c__Coriobacteriia	33.9722	0.01743	44.3715	4.77611
k__Bacteria|p__Firmicutes|c__Clostridia	22.2321	99.0257	26.2667	17.7607
k__Bacteria|p__Bacteroidota|c__Bacteroidia	19.3482	0.00017	1.02263	0.12164
k__Bacteria|p__Proteobacteria|c__Epsilonproteobacteria	10.0541	0	0.00366	0
k__Bacteria|p__Fusobacteria|c__Fusobacteriia	5.98609	0	7.98554	0.06437
k__Bacteria|p__Firmicutes|c__Erysipelotrichia	3.25787	0.06426	5.95394	5.01885
k__Bacteria|p__Firmicutes|c__Firmicutes_unclassified	1.86883	0.6724	3.79911	9.29524
k__Bacteria|p__Firmicutes|c__Negativicutes	1.83575	0	0.8666	2.69863
k__Bacteria|p__Proteobacteria|c__Betaproteobacteria	0.55078	0	1.12418	0
k__Bacteria|p__Firmicutes|c__CFGB72939	0.23358	0	0.03738	0
k__Bacteria|p__Firmicutes|c__CFGB28775	0.19935	0	0.00705	0
k__Bacteria|p__Actinobacteria|c__Actinomycetia	0.12477	0.06648	0.20559	0
k__Bacteria|p__Tenericutes|c__CFGB43342	0.11988	0	0	0
k__Bacteria|p__Firmicutes|c__Bacilli	0.07857	0.07914	6.1421	0.06169
k__Bacteria|p__Firmicutes|c__CFGB1765	0.05058	0	0.00589	0
k__Bacteria|p__Firmicutes|c__CFGB77365	0.04205	0	0	0
k__Bacteria|p__Firmicutes|c__CFGB1362	0.02709	0	0	0
k__Bacteria|p__Firmicutes|c__CFGB1292	0.01122	0	0.00333	0.00333
k__Bacteria|p__Proteobacteria|c__Gammaproteobacteria	0.00696	0.0735	1.14264	59.4184
k__Bacteria|p__Actinobacteria|c__Coriobacteriia|o__Coriobacteriales	33.6859	0.01743	43.2822	4.77304
k__Bacteria|p__Firmicutes|c__Clostridia|o__Eubacteriales	22.2321	99.0257	26.2667	17.7607
k__Bacteria|p__Bacteroidota|c__Bacteroidia|o__Bacteroidales	19.3482	0.00017	1.02263	0.12164
k__Bacteria|p__Proteobacteria|c__Epsilonproteobacteria|o__Campylobacterales	10.0541	0	0.00366	0
k__Bacteria|p__Fusobacteria|c__Fusobacteriia|o__Fusobacteriales	5.98609	0	7.98554	0.06437
k__Bacteria|p__Firmicutes|c__Erysipelotrichia|o__Erysipelotrichales	3.25787	0.06426	5.95394	5.01885
k__Bacteria|p__Firmicutes|c__Firmicutes_unclassified|o__Firmicutes_unclassified	1.86883	0.6724	3.79911	9.29524
k__Bacteria|p__Firmicutes|c__Negativicutes|o__Selenomonadales	1.83575	0	0.84327	2.69863
k__Bacteria|p__Proteobacteria|c__Betaproteobacteria|o__Burkholderiales	0.55078	0	1.12418	0
k__Bacteria|p__Actinobacteria|c__Coriobacteriia|o__Eggerthellales	0.28629	0	1.08938	0.00307
k__Bacteria|p__Firmicutes|c__CFGB72939|o__OFGB72939	0.23358	0	0.03738	0
k__Bacteria|p__Firmicutes|c__CFGB28775|o__OFGB28775	0.19935	0	0.00705	0
k__Bacteria|p__Tenericutes|c__CFGB43342|o__OFGB43342	0.11988	0	0	0
k__Bacteria|p__Actinobacteria|c__Actinomycetia|o__Bifidobacteriales	0.08019	0	0.05733	0
k__Bacteria|p__Firmicutes|c__Bacilli|o__Lactobacillales	0.06666	0.07594	6.1421	0.06169
k__Bacteria|p__Firmicutes|c__CFGB1765|o__OFGB1765	0.05058	0	0.00589	0
k__Bacteria|p__Firmicutes|c__CFGB77365|o__OFGB77365	0.04205	0	0	0
k__Bacteria|p__Firmicutes|c__CFGB1362|o__OFGB1362	0.02709	0	0	0
k__Bacteria|p__Actinobacteria|c__Actinomycetia|o__Micrococcales	0.01741	0.04067	0.05249	0
k__Bacteria|p__Firmicutes|c__Bacilli|o__Bacillales	0.01191	0.0032	0	0
k__Bacteria|p__Actinobacteria|c__Actinomycetia|o__Actinomycetales	0.01125	0.00491	0.04334	0
k__Bacteria|p__Firmicutes|c__CFGB1292|o__OFGB1292	0.01122	0	0.00333	0.00333
k__Bacteria|p__Actinobacteria|c__Actinomycetia|o__Corynebacteriales	0.01019	0.01627	0.03671	0
k__Bacteria|p__Proteobacteria|c__Gammaproteobacteria|o__Enterobacterales	0.00689	0.0735	1.14238	59.4184
k__Bacteria|p__Actinobacteria|c__Actinomycetia|o__Propionibacteriales	0.00572	0.00462	0.01574	0
k__Bacteria|p__Proteobacteria|c__Gammaproteobacteria|o__Aeromonadales	7e-05	0	0.00026	0
k__Bacteria|p__Actinobacteria|c__Coriobacteriia|o__Coriobacteriales|f__Coriobacteriaceae	33.6859	0.01743	43.2822	4.77304
k__Bacteria|p__Firmicutes|c__Clostridia|o__Eubacteriales|f__Lachnospiraceae	15.4362	5.5417	20.5245	16.5499
k__Bacteria|p__Bacteroidota|c__Bacteroidia|o__Bacteroidales|f__Bacteroidaceae	11.5479	0	0.69009	0.12164
k__Bacteria|p__Proteobacteria|c__Epsilonproteobacteria|o__Campylobacterales|f__Helicobacteraceae	10.0541	0	0.00366	0
k__Bacteria|p__Bacteroidota|c__Bacteroidia|o__Bacteroidales|f__Prevotellaceae	7.80033	0.00017	0.32377	0
k__Bacteria|p__Fusobacteria|c__Fusobacteriia|o__Fusobacteriales|f__Fusobacteriaceae	5.98609	0	7.98554	0.06437
k__Bacteria|p__Firmicutes|c__Erysipelotrichia|o__Erysipelotrichales|f__Erysipelotrichaceae	3.23496	0.06426	2.57346	4.9617
k__Bacteria|p__Firmicutes|c__Clostridia|o__Eubacteriales|f__Oscillospiraceae	3.11353	0.00278	1.89052	0.35936
k__Bacteria|p__Firmicutes|c__Clostridia|o__Eubacteriales|f__Clostridiaceae	1.86948	93.2164	1.18701	0.22555
k__Bacteria|p__Firmicutes|c__Firmicutes_unclassified|o__Firmicutes_unclassified|f__Firmicutes_unclassified	1.86883	0.6724	3.79911	9.29524
k__Bacteria|p__Firmicutes|c__Negativicutes|o__Selenomonadales|f__Selenomonadaceae	1.83575	0	0.84327	2.69863
k__Bacteria|p__Firmicutes|c__Clostridia|o__Eubacteriales|f__Peptostreptococcaceae	1.81292	0.26485	2.6212	0.62588
k__Bacteria|p__Proteobacteria|c__Betaproteobacteria|o__Burkholderiales|f__Sutterellaceae	0.55078	0	1.12418	0
k__Bacteria|p__Actinobacteria|c__Coriobacteriia|o__Eggerthellales|f__Eggerthellaceae	0.28629	0	1.08938	0.00307
k__Bacteria|p__Firmicutes|c__CFGB72939|o__OFGB72939|f__FGB72939	0.23358	0	0.03738	0
k__Bacteria|p__Firmicutes|c__CFGB28775|o__OFGB28775|f__FGB28775	0.19935	0	0.00705	0
k__Bacteria|p__Tenericutes|c__CFGB43342|o__OFGB43342|f__FGB43342	0.11988	0	0	0
k__Bacteria|p__Actinobacteria|c__Actinomycetia|o__Bifidobacteriales|f__Bifidobacteriaceae	0.08019	0	0.05733	0
k__Bacteria|p__Firmicutes|c__CFGB1765|o__OFGB1765|f__FGB1765	0.05058	0	0.00589	0
k__Bacteria|p__Firmicutes|c__CFGB77365|o__OFGB77365|f__FGB77365	0.04205	0	0	0
k__Bacteria|p__Firmicutes|c__Bacilli|o__Lactobacillales|f__Enterococcaceae	0.0342	0.03301	0.18609	0
k__Bacteria|p__Firmicutes|c__Bacilli|o__Lactobacillales|f__Streptococcaceae	0.02935	0.00168	5.63846	0.03372
k__Bacteria|p__Firmicutes|c__CFGB1362|o__OFGB1362|f__FGB1362	0.02709	0	0	0
k__Bacteria|p__Firmicutes|c__Erysipelotrichia|o__Erysipelotrichales|f__Turicibacteraceae	0.02291	0	3.27188	0.05715
k__Bacteria|p__Firmicutes|c__Bacilli|o__Bacillales|f__Staphylococcaceae	0.01191	0	0	0
k__Bacteria|p__Actinobacteria|c__Actinomycetia|o__Actinomycetales|f__Actinomycetaceae	0.01125	0.00491	0.04334	0
k__Bacteria|p__Firmicutes|c__CFGB1292|o__OFGB1292|f__FGB1292	0.01122	0	0.00333	0.00333
k__Bacteria|p__Actinobacteria|c__Actinomycetia|o__Micrococcales|f__Microbacteriaceae	0.01056	0.04067	0.05249	0
k__Bacteria|p__Actinobacteria|c__Actinomycetia|o__Corynebacteriales|f__Corynebacteriaceae	0.01019	0.01627	0.03671	0
k__Bacteria|p__Proteobacteria|c__Gammaproteobacteria|o__Enterobacterales|f__Enterobacteriaceae	0.00689	0.0735	1.14159	59.4184
k__Bacteria|p__Actinobacteria|c__Actinomycetia|o__Micrococcales|f__Micrococcaceae	0.00686	0	0	0
k__Bacteria|p__Actinobacteria|c__Actinomycetia|o__Propionibacteriales|f__Propionibacteriaceae	0.00572	0.00462	0.01574	0
k__Bacteria|p__Firmicutes|c__Bacilli|o__Lactobacillales|f__Lactobacillaceae	0.00262	0.04125	0.31755	0.02798
k__Bacteria|p__Firmicutes|c__Bacilli|o__Lactobacillales|f__Carnobacteriaceae	0.0005	0	0	0
k__Bacteria|p__Proteobacteria|c__Gammaproteobacteria|o__Aeromonadales|f__Succinivibrionaceae	7e-05	0	0.00026	0
k__Bacteria|p__Actinobacteria|c__Coriobacteriia|o__Coriobacteriales|f__Coriobacteriaceae|g__Collinsella	33.6859	0.01743	43.2787	4.77304
k__Bacteria|p__Proteobacteria|c__Epsilonproteobacteria|o__Campylobacterales|f__Helicobacteraceae|g__Helicobacter	10.0541	0	0.00366	0
k__Bacteria|p__Bacteroidota|c__Bacteroidia|o__Bacteroidales|f__Prevotellaceae|g__GGB1153	7.80033	0	0.05322	0
k__Bacteria|p__Firmicutes|c__Clostridia|o__Eubacteriales|f__Lachnospiraceae|g__Mediterraneibacter	4.97023	0.05876	11.0807	5.46955
k__Bacteria|p__Firmicutes|c__Clostridia|o__Eubacteriales|f__Lachnospiraceae|g__Blautia	4.68231	1.71445	2.66938	6.83898
k__Bacteria|p__Fusobacteria|c__Fusobacteriia|o__Fusobacteriales|f__Fusobacteriaceae|g__GGB4386	4.14743	0	7.82581	0.06437
k__Bacteria|p__Bacteroidota|c__Bacteroidia|o__Bacteroidales|f__Bacteroidaceae|g__GGB47738	3.38546	0	0	0
k__Bacteria|p__Bacteroidota|c__Bacteroidia|o__Bacteroidales|f__Bacteroidaceae|g__GGB1354	2.88247	0	0.27605	0.12057
k__Bacteria|p__Firmicutes|c__Clostridia|o__Eubacteriales|f__Lachnospiraceae|g__Faecalimonas	2.75136	0.84139	4.67452	0.9908
k__Bacteria|p__Firmicutes|c__Erysipelotrichia|o__Erysipelotrichales|f__Erysipelotrichaceae|g__Allobaculum	2.61676	0	2.07944	4.63683
k__Bacteria|p__Bacteroidota|c__Bacteroidia|o__Bacteroidales|f__Bacteroidaceae|g__GGB47741	2.37991	0	0	0
k__Bacteria|p__Firmicutes|c__Negativicutes|o__Selenomonadales|f__Selenomonadaceae|g__Megamonas	1.83575	0	0.84327	2.69863
k__Bacteria|p__Firmicutes|c__Clostridia|o__Eubacteriales|f__Peptostreptococcaceae|g__Peptacetobacter	1.81292	0.0228	2.08324	0.62588
k__Bacteria|p__Fusobacteria|c__Fusobacteriia|o__Fusobacteriales|f__Fusobacteriaceae|g__Fusobacterium	1.80285	0	0.1556	0
k__Bacteria|p__Firmicutes|c__Firmicutes_unclassified|o__Firmicutes_unclassified|f__Firmicutes_unclassified|g__Firmicutes_unclassified	1.78952	0.60857	0.52647	4.67315
k__Bacteria|p__Firmicutes|c__Clostridia|o__Eubacteriales|f__Oscillospiraceae|g__GGB9739	1.6855	0.00278	1.59258	0.35936
k__Bacteria|p__Firmicutes|c__Clostridia|o__Eubacteriales|f__Lachnospiraceae|g__GGB3600	1.51335	0.67865	0.46253	1.4313
k__Bacteria|p__Bacteroidota|c__Bacteroidia|o__Bacteroidales|f__Bacteroidaceae|g__GGB1350	1.39329	0	0	0
k__Bacteria|p__Firmicutes|c__Clostridia|o__Eubacteriales|f__Oscillospiraceae|g__GGB48667	0.95194	0	0.21886	0
k__Bacteria|p__Firmicutes|c__Clostridia|o__Eubacteriales|f__Clostridiaceae|g__Clostridium	0.8425	93.2164	0.85039	0.07964
k__Bacteria|p__Bacteroidota|c__Bacteroidia|o__Bacteroidales|f__Bacteroidaceae|g__Phocaeicola	0.82699	0	0.38307	0.00107
k__Bacteria|p__Firmicutes|c__Clostridia|o__Eubacteriales|f__Lachnospiraceae|g__Coprococcus	0.65325	0	0.0154	0
k__Bacteria|p__Bacteroidota|c__Bacteroidia|o__Bacteroidales|f__Bacteroidaceae|g__GGB1379	0.63031	0	0	0
k__Bacteria|p__Proteobacteria|c__Betaproteobacteria|o__Burkholderiales|f__Sutterellaceae|g__GGB6572	0.54714	0	0	0
k__Bacteria|p__Firmicutes|c__Clostridia|o__Eubacteriales|f__Clostridiaceae|g__Clostridiaceae_unclassified	0.52697	0	0.28591	0.00126
k__Bacteria|p__Firmicutes|c__Erysipelotrichia|o__Erysipelotrichales|f__Erysipelotrichaceae|g__GGB48567	0.44193	0	0.00239	0.05962
k__Bacteria|p__Firmicutes|c__Clostridia|o__Eubacteriales|f__Lachnospiraceae|g__GGB34476	0.41204	2.02654	0.07192	0.06258
k__Bacteria|p__Firmicutes|c__Clostridia|o__Eubacteriales|f__Oscillospiraceae|g__Hydrogenoanaerobacterium	0.38199	0	0.02312	0
k__Bacteria|p__Actinobacteria|c__Coriobacteriia|o__Eggerthellales|f__Eggerthellaceae|g__Slackia	0.28629	0	1.08536	0.00307
k__Bacteria|p__Firmicutes|c__Clostridia|o__Eubacteriales|f__Clostridiaceae|g__Butyricicoccus	0.25622	0	0.00505	0.0771
k__Bacteria|p__Firmicutes|c__CFGB72939|o__OFGB72939|f__FGB72939|g__GGB74511	0.23358	0	0.03738	0
k__Bacteria|p__Firmicutes|c__Clostridia|o__Eubacteriales|f__Clostridiaceae|g__GGB3550	0.21757	0	0.02418	0.06756
k__Bacteria|p__Firmicutes|c__CFGB28775|o__OFGB28775|f__FGB28775|g__GGB3511	0.19935	0	0.00705	0
k__Bacteria|p__Firmicutes|c__Clostridia|o__Eubacteriales|f__Lachnospiraceae|g__GGB41473	0.17605	0	0.0032	0
k__Bacteria|p__Firmicutes|c__Clostridia|o__Eubacteriales|f__Lachnospiraceae|g__GGB3606	0.16887	0.1119	0.13491	0.06267
k__Bacteria|p__Firmicutes|c__Erysipelotrichia|o__Erysipelotrichales|f__Erysipelotrichaceae|g__Amedibacillus	0.15296	0	0.01549	0.02799
k__Bacteria|p__Tenericutes|c__CFGB43342|o__OFGB43342|f__FGB43342|g__GGB48652	0.11988	0	0	0
k__Bacteria|p__Firmicutes|c__Clostridia|o__Eubacteriales|f__Oscillospiraceae|g__Pseudoflavonifractor	0.0941	0	0.00172	0
k__Bacteria|p__Actinobacteria|c__Actinomycetia|o__Bifidobacteriales|f__Bifidobacteriaceae|g__Bifidobacterium	0.08019	0	0.05733	0
k__Bacteria|p__Firmicutes|c__Firmicutes_unclassified|o__Firmicutes_unclassified|f__Firmicutes_unclassified|g__GGB9512	0.05573	0	0.09937	0
k__Bacteria|p__Firmicutes|c__Clostridia|o__Eubacteriales|f__Lachnospiraceae|g__Lachnospiraceae_unclassified	0.05479	0	0.06643	0.24811
k__Bacteria|p__Firmicutes|c__CFGB1765|o__OFGB1765|f__FGB1765|g__GGB4593	0.05058	0	0.00293	0
k__Bacteria|p__Bacteroidota|c__Bacteroidia|o__Bacteroidales|f__Bacteroidaceae|g__Bacteroides	0.04945	0	0.02975	0
k__Bacteria|p__Firmicutes|c__CFGB77365|o__OFGB77365|f__FGB77365|g__GGB49980	0.04205	0	0	0
k__Bacteria|p__Fusobacteria|c__Fusobacteriia|o__Fusobacteriales|f__Fusobacteriaceae|g__GGB4379	0.03581	0	0.00413	0
k__Bacteria|p__Firmicutes|c__Bacilli|o__Lactobacillales|f__Enterococcaceae|g__Enterococcus	0.0342	0.03301	0.18609	0
k__Bacteria|p__Firmicutes|c__CFGB1362|o__OFGB1362|f__FGB1362|g__GGB48159	0.02709	0	0	0
k__Bacteria|p__Firmicutes|c__Clostridia|o__Eubacteriales|f__Lachnospiraceae|g__GGB35456	0.02394	0	0.00579	0
k__Bacteria|p__Firmicutes|c__Firmicutes_unclassified|o__Firmicutes_unclassified|f__Firmicutes_unclassified|g__GGB9513	0.02358	0	0.01836	0
k__Bacteria|p__Firmicutes|c__Erysipelotrichia|o__Erysipelotrichales|f__Erysipelotrichaceae|g__Amedibacterium	0.02331	0.02007	0	0
k__Bacteria|p__Firmicutes|c__Erysipelotrichia|o__Erysipelotrichales|f__Turicibacteraceae|g__Turicibacter	0.02291	0	3.27188	0.05715
k__Bacteria|p__Firmicutes|c__Bacilli|o__Lactobacillales|f__Streptococcaceae|g__Lactococcus	0.01747	0	0	0
k__Bacteria|p__Firmicutes|c__Clostridia|o__Eubacteriales|f__Clostridiaceae|g__Candidatus_Arthromitus	0.01517	0	0	0
k__Bacteria|p__Firmicutes|c__Clostridia|o__Eubacteriales|f__Lachnospiraceae|g__GGB79384	0.01395	0	0.00738	0
k__Bacteria|p__Firmicutes|c__Bacilli|o__Bacillales|f__Staphylococcaceae|g__Macrococcus	0.01191	0	0	0
k__Bacteria|p__Firmicutes|c__Bacilli|o__Lactobacillales|f__Streptococcaceae|g__Streptococcus	0.01188	0.00168	5.63846	0.03372
k__Bacteria|p__Firmicutes|c__CFGB1292|o__OFGB1292|f__FGB1292|g__GGB3109	0.01122	0	0.00333	0.00333
k__Bacteria|p__Firmicutes|c__Clostridia|o__Eubacteriales|f__Clostridiaceae|g__GGB9575	0.01105	0	0.00221	0
k__Bacteria|p__Actinobacteria|c__Actinomycetia|o__Corynebacteriales|f__Corynebacteriaceae|g__Corynebacterium	0.01019	0.01627	0.03671	0
k__Bacteria|p__Firmicutes|c__Clostridia|o__Eubacteriales|f__Lachnospiraceae|g__Enterocloster	0.00818	0	0.04209	0
k__Bacteria|p__Actinobacteria|c__Actinomycetia|o__Actinomycetales|f__Actinomycetaceae|g__Actinomyces	0.00783	0	0.01945	0
k__Bacteria|p__Actinobacteria|c__Actinomycetia|o__Micrococcales|f__Microbacteriaceae|g__Pseudoclavibacter	0.0069	0	0.00155	0
k__Bacteria|p__Proteobacteria|c__Gammaproteobacteria|o__Enterobacterales|f__Enterobacteriaceae|g__Escherichia	0.00689	0.0735	0.78635	59.4184
k__Bacteria|p__Actinobacteria|c__Actinomycetia|o__Propionibacteriales|f__Propionibacteriaceae|g__Arachnia	0.00529	0.00462	0.01328	0
k__Bacteria|p__Firmicutes|c__Clostridia|o__Eubacteriales|f__Lachnospiraceae|g__GGB51521	0.00427	0	0	0
k__Bacteria|p__Proteobacteria|c__Betaproteobacteria|o__Burkholderiales|f__Sutterellaceae|g__GGB48468	0.00364	0	0	0
k__Bacteria|p__Actinobacteria|c__Actinomycetia|o__Micrococcales|f__Micrococcaceae|g__GGB15589	0.00355	0	0	0
k__Bacteria|p__Actinobacteria|c__Actinomycetia|o__Micrococcales|f__Micrococcaceae|g__Rothia	0.00331	0	0	0
k__Bacteria|p__Firmicutes|c__Clostridia|o__Eubacteriales|f__Lachnospiraceae|g__Anaerotignum	0.00327	0	0.0055	0
k__Bacteria|p__Firmicutes|c__Bacilli|o__Lactobacillales|f__Lactobacillaceae|g__Ligilactobacillus	0.00262	0.03646	0.20051	0
k__Bacteria|p__Actinobacteria|c__Actinomycetia|o__Actinomycetales|f__Actinomycetaceae|g__Schaalia	0.00231	0.00491	0.02072	0
k__Bacteria|p__Actinobacteria|c__Actinomycetia|o__Micrococcales|f__Microbacteriaceae|g__Canibacter	0.00174	0.00358	0.01235	0
k__Bacteria|p__Actinobacteria|c__Actinomycetia|o__Micrococcales|f__Microbacteriaceae|g__Microbacterium	0.00113	0	0	0
k__Bacteria|p__Actinobacteria|c__Actinomycetia|o__Actinomycetales|f__Actinomycetaceae|g__Buchananella	0.0011	0	0.00317	0
k__Bacteria|p__Actinobacteria|c__Actinomycetia|o__Micrococcales|f__Microbacteriaceae|g__Leucobacter	0.00079	0.03709	0.03858	0
k__Bacteria|p__Firmicutes|c__Bacilli|o__Lactobacillales|f__Carnobacteriaceae|g__Carnobacterium	0.0005	0	0	0
k__Bacteria|p__Actinobacteria|c__Actinomycetia|o__Propionibacteriales|f__Propionibacteriaceae|g__Tessaracoccus	0.00043	0	0.00183	0
k__Bacteria|p__Firmicutes|c__Clostridia|o__Eubacteriales|f__Lachnospiraceae|g__GGB3602	0.00031	0.11002	0.26298	0.91807
k__Bacteria|p__Proteobacteria|c__Gammaproteobacteria|o__Aeromonadales|f__Succinivibrionaceae|g__Anaerobiospirillum	7e-05	0	0.00026	0
k__Bacteria|p__Actinobacteria|c__Coriobacteriia|o__Coriobacteriales|f__Coriobacteriaceae|g__Collinsella|s__Collinsella_intestinalis	33.491	0.01743	42.9788	4.72829
k__Bacteria|p__Proteobacteria|c__Epsilonproteobacteria|o__Campylobacterales|f__Helicobacteraceae|g__Helicobacter|s__Helicobacter_SGB104937	7.80798	0	0	0
k__Bacteria|p__Bacteroidota|c__Bacteroidia|o__Bacteroidales|f__Prevotellaceae|g__GGB1153|s__GGB1153_SGB1481	7.80033	0	0.05322	0
k__Bacteria|p__Fusobacteria|c__Fusobacteriia|o__Fusobacteriales|f__Fusobacteriaceae|g__GGB4386|s__GGB4386_SGB6036	4.14743	0	7.82581	0.06437
k__Bacteria|p__Bacteroidota|c__Bacteroidia|o__Bacteroidales|f__Bacteroidaceae|g__GGB47738|s__GGB47738_SGB65710	3.38546	0	0	0
k__Bacteria|p__Firmicutes|c__Clostridia|o__Eubacteriales|f__Lachnospiraceae|g__Mediterraneibacter|s__Ruminococcus_gnavus	2.94256	0.05876	10.273	5.30724
k__Bacteria|p__Bacteroidota|c__Bacteroidia|o__Bacteroidales|f__Bacteroidaceae|g__GGB1354|s__GGB1354_SGB1818	2.88247	0	0.27605	0.12057
k__Bacteria|p__Firmicutes|c__Clostridia|o__Eubacteriales|f__Lachnospiraceae|g__Faecalimonas|s__Faecalimonas_umbilicata	2.75136	0.84139	4.67452	0.9908
k__Bacteria|p__Firmicutes|c__Erysipelotrichia|o__Erysipelotrichales|f__Erysipelotrichaceae|g__Allobaculum|s__Allobaculum_stercoricanis	2.61676	0	2.07944	4.63683
k__Bacteria|p__Firmicutes|c__Clostridia|o__Eubacteriales|f__Lachnospiraceae|g__Blautia|s__Blautia_SGB59878	2.47131	0	0.49947	3.47336
k__Bacteria|p__Bacteroidota|c__Bacteroidia|o__Bacteroidales|f__Bacteroidaceae|g__GGB47741|s__GGB47741_SGB65713	2.37991	0	0	0
k__Bacteria|p__Firmicutes|c__Clostridia|o__Eubacteriales|f__Lachnospiraceae|g__Blautia|s__Blautia_hansenii	2.10305	1.6795	1.56942	2.63763
k__Bacteria|p__Firmicutes|c__Negativicutes|o__Selenomonadales|f__Selenomonadaceae|g__Megamonas|s__Megamonas_funiformis	1.83575	0	0.84327	2.69863
k__Bacteria|p__Firmicutes|c__Firmicutes_unclassified|o__Firmicutes_unclassified|f__Firmicutes_unclassified|g__Firmicutes_unclassified|s__Firmicutes_bacterium	1.78952	0.16065	0.29149	0.4176
k__Bacteria|p__Firmicutes|c__Clostridia|o__Eubacteriales|f__Oscillospiraceae|g__GGB9739|s__GGB9739_SGB15313	1.6855	0.00278	1.59258	0.35936
k__Bacteria|p__Firmicutes|c__Clostridia|o__Eubacteriales|f__Lachnospiraceae|g__GGB3600|s__GGB3600_SGB4859	1.48947	0.67865	0.43471	1.4313
k__Bacteria|p__Bacteroidota|c__Bacteroidia|o__Bacteroidales|f__Bacteroidaceae|g__GGB1350|s__GGB1350_SGB1808	1.39329	0	0	0
k__Bacteria|p__Firmicutes|c__Clostridia|o__Eubacteriales|f__Peptostreptococcaceae|g__Peptacetobacter|s__Peptacetobacter_SGB6132	1.33625	0	1.32139	0.51498
k__Bacteria|p__Proteobacteria|c__Epsilonproteobacteria|o__Campylobacterales|f__Helicobacteraceae|g__Helicobacter|s__Helicobacter_canis	1.14607	0	0.00366	0
k__Bacteria|p__Firmicutes|c__Clostridia|o__Eubacteriales|f__Lachnospiraceae|g__Mediterraneibacter|s__Mediterraneibacter_SGB71712	1.10021	0	0.00036	0
k__Bacteria|p__Proteobacteria|c__Epsilonproteobacteria|o__Campylobacterales|f__Helicobacteraceae|g__Helicobacter|s__Helicobacter_cinaedi	1.02916	0	0	0
k__Bacteria|p__Fusobacteria|c__Fusobacteriia|o__Fusobacteriales|f__Fusobacteriaceae|g__Fusobacterium|s__Fusobacterium_perfoetens	0.97155	0	0.03612	0
k__Bacteria|p__Firmicutes|c__Clostridia|o__Eubacteriales|f__Oscillospiraceae|g__GGB48667|s__GGB48667_SGB72905	0.95194	0	0.21886	0
k__Bacteria|p__Firmicutes|c__Clostridia|o__Eubacteriales|f__Lachnospiraceae|g__Mediterraneibacter|s__Mediterraneibacter_glycyrrhizinilyticus	0.92747	0	0.79189	0.16231
k__Bacteria|p__Fusobacteria|c__Fusobacteriia|o__Fusobacteriales|f__Fusobacteriaceae|g__Fusobacterium|s__Fusobacterium_SGB6028	0.8313	0	0.1117	0
k__Bacteria|p__Firmicutes|c__Clostridia|o__Eubacteriales|f__Clostridiaceae|g__Clostridium|s__Clostridium_sp_AT4	0.8021	0	0.24756	0.05175
k__Bacteria|p__Firmicutes|c__Clostridia|o__Eubacteriales|f__Lachnospiraceae|g__Coprococcus|s__Coprococcus_SGB106014	0.65325	0	0.0112	0
k__Bacteria|p__Bacteroidota|c__Bacteroidia|o__Bacteroidales|f__Bacteroidaceae|g__GGB1379|s__GGB1379_SGB48439	0.63031	0	0	0
k__Bacteria|p__Bacteroidota|c__Bacteroidia|o__Bacteroidales|f__Bacteroidaceae|g__Phocaeicola|s__Phocaeicola_coprocola	0.5717	0	0.01213	0
k__Bacteria|p__Proteobacteria|c__Betaproteobacteria|o__Burkholderiales|f__Sutterellaceae|g__GGB6572|s__GGB6572_SGB9284	0.54714	0	0	0
k__Bacteria|p__Firmicutes|c__Clostridia|o__Eubacteriales|f__Peptostreptococcaceae|g__Peptacetobacter|s__Peptacetobacter_hiranonis	0.47667	0.0228	0.76185	0.1109
k__Bacteria|p__Firmicutes|c__Erysipelotrichia|o__Erysipelotrichales|f__Erysipelotrichaceae|g__GGB48567|s__GGB48567_SGB66627	0.44193	0	0.00239	0.05962
k__Bacteria|p__Firmicutes|c__Clostridia|o__Eubacteriales|f__Lachnospiraceae|g__GGB34476|s__GGB34476_SGB65958	0.41204	2.02654	0.07192	0.06258
k__Bacteria|p__Firmicutes|c__Clostridia|o__Eubacteriales|f__Oscillospiraceae|g__Hydrogenoanaerobacterium|s__Hydrogenoanaerobacterium_SGB53821	0.38199	0	0.02312	0
k__Bacteria|p__Firmicutes|c__Clostridia|o__Eubacteriales|f__Clostridiaceae|g__Clostridiaceae_unclassified|s__Clostridiaceae_bacterium_Marseille_Q3526	0.35243	0	0.13275	0.00126
k__Bacteria|p__Actinobacteria|c__Coriobacteriia|o__Eggerthellales|f__Eggerthellaceae|g__Slackia|s__Slackia_piriformis	0.28629	0	0.02432	0
k__Bacteria|p__Firmicutes|c__Clostridia|o__Eubacteriales|f__Clostridiaceae|g__Butyricicoccus|s__Butyricicoccus_SGB14985	0.25622	0	0.00505	0.0771
k__Bacteria|p__Firmicutes|c__CFGB72939|o__OFGB72939|f__FGB72939|g__GGB74511|s__GGB74511_SGB47635	0.23358	0	0.03738	0
k__Bacteria|p__Firmicutes|c__Clostridia|o__Eubacteriales|f__Clostridiaceae|g__GGB3550|s__GGB3550_SGB4746	0.21757	0	0.02418	0.06756
k__Bacteria|p__Firmicutes|c__CFGB28775|o__OFGB28775|f__FGB28775|g__GGB3511|s__GGB3511_SGB4688	0.19935	0	0.00705	0
k__Bacteria|p__Actinobacteria|c__Coriobacteriia|o__Coriobacteriales|f__Coriobacteriaceae|g__Collinsella|s__Collinsella_stercoris	0.1949	0	0.07689	0
k__Bacteria|p__Firmicutes|c__Clostridia|o__Eubacteriales|f__Lachnospiraceae|g__GGB41473|s__GGB41473_SGB58537	0.17605	0	0.0032	0
k__Bacteria|p__Firmicutes|c__Clostridia|o__Eubacteriales|f__Clostridiaceae|g__Clostridiaceae_unclassified|s__Clostridiaceae_unclassified_SGB66046	0.17454	0	0	0
k__Bacteria|p__Firmicutes|c__Clostridia|o__Eubacteriales|f__Lachnospiraceae|g__GGB3606|s__GGB3606_SGB4870	0.16887	0.1119	0.13491	0.06267
k__Bacteria|p__Firmicutes|c__Erysipelotrichia|o__Erysipelotrichales|f__Erysipelotrichaceae|g__Amedibacillus|s__Amedibacillus_dolichus	0.15296	0	0.01549	0.02799
k__Bacteria|p__Bacteroidota|c__Bacteroidia|o__Bacteroidales|f__Bacteroidaceae|g__Phocaeicola|s__Phocaeicola_plebeius	0.13364	0	0.00166	0
k__Bacteria|p__Bacteroidota|c__Bacteroidia|o__Bacteroidales|f__Bacteroidaceae|g__Phocaeicola|s__Phocaeicola_vulgatus	0.12164	0	0.36927	0.00107
k__Bacteria|p__Tenericutes|c__CFGB43342|o__OFGB43342|f__FGB43342|g__GGB48652|s__GGB48652_SGB66722	0.11988	0	0	0
k__Bacteria|p__Firmicutes|c__Clostridia|o__Eubacteriales|f__Lachnospiraceae|g__Blautia|s__Blautia_caecimuris	0.10796	0.02844	0.51563	0.728
k__Bacteria|p__Firmicutes|c__Clostridia|o__Eubacteriales|f__Oscillospiraceae|g__Pseudoflavonifractor|s__Pseudoflavonifractor_gallinarum	0.0941	0	0	0
k__Bacteria|p__Actinobacteria|c__Actinomycetia|o__Bifidobacteriales|f__Bifidobacteriaceae|g__Bifidobacterium|s__Bifidobacterium_magnum	0.08019	0	0	0
k__Bacteria|p__Proteobacteria|c__Epsilonproteobacteria|o__Campylobacterales|f__Helicobacteraceae|g__Helicobacter|s__Helicobacter_bilis	0.0709	0	0	0
k__Bacteria|p__Firmicutes|c__Firmicutes_unclassified|o__Firmicutes_unclassified|f__Firmicutes_unclassified|g__GGB9512|s__GGB9512_SGB14909	0.05573	0	0.09937	0
k__Bacteria|p__Firmicutes|c__CFGB1765|o__OFGB1765|f__FGB1765|g__GGB4593|s__GGB4593_SGB6353	0.05058	0	0.00293	0
k__Bacteria|p__Bacteroidota|c__Bacteroidia|o__Bacteroidales|f__Bacteroidaceae|g__Bacteroides|s__Bacteroides_stercoris	0.04945	0	0.02835	0
k__Bacteria|p__Firmicutes|c__CFGB77365|o__OFGB77365|f__FGB77365|g__GGB49980|s__GGB49980_SGB69981	0.04205	0	0	0
k__Bacteria|p__Firmicutes|c__Clostridia|o__Eubacteriales|f__Clostridiaceae|g__Clostridium|s__Clostridium_perfringens	0.0404	92.4122	0.02125	0.02788
k__Bacteria|p__Firmicutes|c__Clostridia|o__Eubacteriales|f__Lachnospiraceae|g__Lachnospiraceae_unclassified|s__Lachnospiraceae_unclassified_SGB106020	0.0375	0	0	0
k__Bacteria|p__Fusobacteria|c__Fusobacteriia|o__Fusobacteriales|f__Fusobacteriaceae|g__GGB4379|s__GGB4379_SGB70926	0.0354	0	0	0
k__Bacteria|p__Firmicutes|c__CFGB1362|o__OFGB1362|f__FGB1362|g__GGB48159|s__GGB48159_SGB105302	0.02709	0	0	0
k__Bacteria|p__Firmicutes|c__Bacilli|o__Lactobacillales|f__Enterococcaceae|g__Enterococcus|s__Enterococcus_faecium	0.02491	0.03301	0	0
k__Bacteria|p__Firmicutes|c__Clostridia|o__Eubacteriales|f__Lachnospiraceae|g__GGB3600|s__GGB3600_SGB47662	0.02388	0	0	0
k__Bacteria|p__Firmicutes|c__Firmicutes_unclassified|o__Firmicutes_unclassified|f__Firmicutes_unclassified|g__GGB9513|s__GGB9513_SGB14911	0.02358	0	0.01836	0
k__Bacteria|p__Firmicutes|c__Clostridia|o__Eubacteriales|f__Lachnospiraceae|g__GGB35456|s__GGB35456_SGB66051	0.02337	0	0	0
k__Bacteria|p__Firmicutes|c__Erysipelotrichia|o__Erysipelotrichales|f__Erysipelotrichaceae|g__Amedibacterium|s__Amedibacterium_intestinale	0.02331	0.02007	0	0
k__Bacteria|p__Firmicutes|c__Erysipelotrichia|o__Erysipelotrichales|f__Turicibacteraceae|g__Turicibacter|s__Turicibacter_bilis	0.02291	0	1.76336	0.01744
k__Bacteria|p__Firmicutes|c__Clostridia|o__Eubacteriales|f__Lachnospiraceae|g__Lachnospiraceae_unclassified|s__Lachnospiraceae_unclassified_SGB4550	0.0173	0	0.01495	0.01296
k__Bacteria|p__Firmicutes|c__Bacilli|o__Lactobacillales|f__Streptococcaceae|g__Lactococcus|s__Lactococcus_garvieae	0.01691	0	0	0
k__Bacteria|p__Firmicutes|c__Clostridia|o__Eubacteriales|f__Clostridiaceae|g__Candidatus_Arthromitus|s__Candidatus_Arthromitus_sp_SFB_turkey	0.01517	0	0	0
k__Bacteria|p__Firmicutes|c__Clostridia|o__Eubacteriales|f__Lachnospiraceae|g__GGB79384|s__GGB79384_SGB106011	0.01395	0	0.00738	0
k__Bacteria|p__Firmicutes|c__Bacilli|o__Bacillales|f__Staphylococcaceae|g__Macrococcus|s__Macrococcus_caseolyticus	0.01191	0	0	0
k__Bacteria|p__Firmicutes|c__CFGB1292|o__OFGB1292|f__FGB1292|g__GGB3109|s__GGB3109_SGB4121	0.01122	0	0.00333	0.00333
k__Bacteria|p__Firmicutes|c__Clostridia|o__Eubacteriales|f__Clostridiaceae|g__GGB9575|s__GGB9575_SGB14988	0.01105	0	0.00221	0
k__Bacteria|p__Firmicutes|c__Bacilli|o__Lactobacillales|f__Enterococcaceae|g__Enterococcus|s__Enterococcus_hirae	0.00929	0	0	0
k__Bacteria|p__Firmicutes|c__Bacilli|o__Lactobacillales|f__Streptococcaceae|g__Streptococcus|s__Streptococcus_parauberis	0.00903	0	0	0
k__Bacteria|p__Firmicutes|c__Clostridia|o__Eubacteriales|f__Lachnospiraceae|g__Enterocloster|s__Enterocloster_hominis	0.00818	0	0.04209	0
k__Bacteria|p__Actinobacteria|c__Actinomycetia|o__Micrococcales|f__Microbacteriaceae|g__Pseudoclavibacter|s__Pseudoclavibacter_helvolus	0.0069	0	0	0
k__Bacteria|p__Proteobacteria|c__Gammaproteobacteria|o__Enterobacterales|f__Enterobacteriaceae|g__Escherichia|s__Escherichia_coli	0.00689	0.0735	0.78635	59.4184
k__Bacteria|p__Actinobacteria|c__Actinomycetia|o__Actinomycetales|f__Actinomycetaceae|g__Actinomyces|s__Actinomyces_bowdenii	0.00577	0	0.01905	0
k__Bacteria|p__Actinobacteria|c__Actinomycetia|o__Propionibacteriales|f__Propionibacteriaceae|g__Arachnia|s__Arachnia_propionica	0.00529	0.00462	0.01328	0
k__Bacteria|p__Actinobacteria|c__Actinomycetia|o__Corynebacteriales|f__Corynebacteriaceae|g__Corynebacterium|s__Corynebacterium_mustelae	0.00434	0	0.00018	0
k__Bacteria|p__Firmicutes|c__Clostridia|o__Eubacteriales|f__Lachnospiraceae|g__GGB51521|s__GGB51521_SGB66596	0.00427	0	0	0
k__Bacteria|p__Proteobacteria|c__Betaproteobacteria|o__Burkholderiales|f__Sutterellaceae|g__GGB48468|s__GGB48468_SGB66515	0.00364	0	0	0
k__Bacteria|p__Actinobacteria|c__Actinomycetia|o__Corynebacteriales|f__Corynebacteriaceae|g__Corynebacterium|s__Corynebacterium_testudinoris	0.00362	0	0	0
k__Bacteria|p__Actinobacteria|c__Actinomycetia|o__Micrococcales|f__Micrococcaceae|g__GGB15589|s__GGB15589_SGB98507	0.00355	0	0	0
k__Bacteria|p__Firmicutes|c__Clostridia|o__Eubacteriales|f__Lachnospiraceae|g__Anaerotignum|s__Anaerotignum_faecicola	0.00327	0	0	0
k__Bacteria|p__Firmicutes|c__Bacilli|o__Lactobacillales|f__Lactobacillaceae|g__Ligilactobacillus|s__Ligilactobacillus_animalis	0.00262	0.03646	0.20051	0
k__Bacteria|p__Actinobacteria|c__Actinomycetia|o__Micrococcales|f__Micrococcaceae|g__Rothia|s__Rothia_sp_P100	0.00257	0	0	0
k__Bacteria|p__Actinobacteria|c__Actinomycetia|o__Actinomycetales|f__Actinomycetaceae|g__Schaalia|s__Schaalia_canis	0.00231	0.00491	0.02072	0
k__Bacteria|p__Actinobacteria|c__Actinomycetia|o__Actinomycetales|f__Actinomycetaceae|g__Actinomyces|s__Actinomyces_weissii	0.00174	0	0.00041	0
k__Bacteria|p__Actinobacteria|c__Actinomycetia|o__Micrococcales|f__Microbacteriaceae|g__Canibacter|s__Canibacter_oris	0.00174	0.00358	0.01235	0
k__Bacteria|p__Firmicutes|c__Bacilli|o__Lactobacillales|f__Streptococcaceae|g__Streptococcus|s__Streptococcus_anginosus	0.0017	0	0	0
k__Bacteria|p__Actinobacteria|c__Actinomycetia|o__Corynebacteriales|f__Corynebacteriaceae|g__Corynebacterium|s__Corynebacterium_canis	0.00165	0.01627	0.03653	0
k__Bacteria|p__Firmicutes|c__Bacilli|o__Lactobacillales|f__Streptococcaceae|g__Streptococcus|s__Streptococcus_minor	0.00116	0	0	0
k__Bacteria|p__Actinobacteria|c__Actinomycetia|o__Micrococcales|f__Microbacteriaceae|g__Microbacterium|s__Microbacterium_testaceum	0.00113	0	0	0
k__Bacteria|p__Actinobacteria|c__Actinomycetia|o__Actinomycetales|f__Actinomycetaceae|g__Buchananella|s__Buchananella_hordeovulneris	0.0011	0	0.00317	0
k__Bacteria|p__Actinobacteria|c__Actinomycetia|o__Micrococcales|f__Microbacteriaceae|g__Leucobacter|s__Leucobacter_sp_OH1287	0.00079	0.03709	0.03858	0
k__Bacteria|p__Actinobacteria|c__Actinomycetia|o__Micrococcales|f__Micrococcaceae|g__Rothia|s__Rothia_endophytica	0.00073	0	0	0
k__Bacteria|p__Firmicutes|c__Clostridia|o__Eubacteriales|f__Lachnospiraceae|g__GGB35456|s__GGB35456_SGB71664	0.00057	0	0.0037	0
k__Bacteria|p__Firmicutes|c__Bacilli|o__Lactobacillales|f__Streptococcaceae|g__Lactococcus|s__Lactococcus_carnosus	0.00055	0	0	0
k__Bacteria|p__Firmicutes|c__Bacilli|o__Lactobacillales|f__Carnobacteriaceae|g__Carnobacterium|s__Carnobacterium_divergens	0.0005	0	0	0
k__Bacteria|p__Actinobacteria|c__Actinomycetia|o__Corynebacteriales|f__Corynebacteriaceae|g__Corynebacterium|s__Corynebacterium_freiburgense	0.0005	0	0	0
k__Bacteria|p__Actinobacteria|c__Actinomycetia|o__Propionibacteriales|f__Propionibacteriaceae|g__Tessaracoccus|s__Tessaracoccus_sp_OH4464_COT_324	0.00043	0	0.00183	0
k__Bacteria|p__Fusobacteria|c__Fusobacteriia|o__Fusobacteriales|f__Fusobacteriaceae|g__GGB4379|s__GGB4379_SGB6025	0.00041	0	0.00413	0
k__Bacteria|p__Firmicutes|c__Clostridia|o__Eubacteriales|f__Lachnospiraceae|g__GGB3602|s__GGB3602_SGB66069	0.00031	0.11002	0.18124	0.91807
k__Bacteria|p__Actinobacteria|c__Actinomycetia|o__Actinomycetales|f__Actinomycetaceae|g__Actinomyces|s__Actinomyces_timonensis	0.00021	0	0	0
k__Bacteria|p__Actinobacteria|c__Actinomycetia|o__Actinomycetales|f__Actinomycetaceae|g__Actinomyces|s__Actinomyces_dentalis	0.00011	0	0	0
k__Bacteria|p__Actinobacteria|c__Actinomycetia|o__Corynebacteriales|f__Corynebacteriaceae|g__Corynebacterium|s__Corynebacterium_suicordis	8e-05	0	0	0
k__Bacteria|p__Proteobacteria|c__Gammaproteobacteria|o__Aeromonadales|f__Succinivibrionaceae|g__Anaerobiospirillum|s__Anaerobiospirillum_succiniciproducens	7e-05	0	0.00026	0
k__Bacteria|p__Actinobacteria|c__Coriobacteriia|o__Coriobacteriales|f__Coriobacteriaceae|g__Collinsella|s__Collinsella_intestinalis|t__SGB14741	33.491	0.01743	42.9788	4.72829
k__Bacteria|p__Proteobacteria|c__Epsilonproteobacteria|o__Campylobacterales|f__Helicobacteraceae|g__Helicobacter|s__Helicobacter_SGB104937|t__SGB104937	7.80798	0	0	0
k__Bacteria|p__Bacteroidota|c__Bacteroidia|o__Bacteroidales|f__Prevotellaceae|g__GGB1153|s__GGB1153_SGB1481|t__SGB1481	7.80033	0	0.05322	0
k__Bacteria|p__Fusobacteria|c__Fusobacteriia|o__Fusobacteriales|f__Fusobacteriaceae|g__GGB4386|s__GGB4386_SGB6036|t__SGB6036_group	4.14743	0	7.82581	0.06437
k__Bacteria|p__Bacteroidota|c__Bacteroidia|o__Bacteroidales|f__Bacteroidaceae|g__GGB47738|s__GGB47738_SGB65710|t__SGB65710	3.38546	0	0	0
k__Bacteria|p__Firmicutes|c__Clostridia|o__Eubacteriales|f__Lachnospiraceae|g__Mediterraneibacter|s__Ruminococcus_gnavus|t__SGB4584	2.94256	0.05876	10.273	5.30724
k__Bacteria|p__Bacteroidota|c__Bacteroidia|o__Bacteroidales|f__Bacteroidaceae|g__GGB1354|s__GGB1354_SGB1818|t__SGB1818	2.88247	0	0.27605	0.12057
k__Bacteria|p__Firmicutes|c__Clostridia|o__Eubacteriales|f__Lachnospiraceae|g__Faecalimonas|s__Faecalimonas_umbilicata|t__SGB4583	2.75136	0.84139	4.67452	0.9908
k__Bacteria|p__Firmicutes|c__Erysipelotrichia|o__Erysipelotrichales|f__Erysipelotrichaceae|g__Allobaculum|s__Allobaculum_stercoricanis|t__SGB29316	2.61676	0	2.07944	4.63683
k__Bacteria|p__Firmicutes|c__Clostridia|o__Eubacteriales|f__Lachnospiraceae|g__Blautia|s__Blautia_SGB59878|t__SGB59878	2.47131	0	0.49947	3.47336
k__Bacteria|p__Bacteroidota|c__Bacteroidia|o__Bacteroidales|f__Bacteroidaceae|g__GGB47741|s__GGB47741_SGB65713|t__SGB65713	2.37991	0	0	0
k__Bacteria|p__Firmicutes|c__Clostridia|o__Eubacteriales|f__Lachnospiraceae|g__Blautia|s__Blautia_hansenii|t__SGB4794	2.10305	1.6795	1.56942	2.63763
k__Bacteria|p__Firmicutes|c__Negativicutes|o__Selenomonadales|f__Selenomonadaceae|g__Megamonas|s__Megamonas_funiformis|t__SGB6962	1.83575	0	0.84327	2.69863
k__Bacteria|p__Firmicutes|c__Firmicutes_unclassified|o__Firmicutes_unclassified|f__Firmicutes_unclassified|g__Firmicutes_unclassified|s__Firmicutes_bacterium|t__SGB4791	1.78952	0.16065	0.29149	0.4176
k__Bacteria|p__Firmicutes|c__Clostridia|o__Eubacteriales|f__Oscillospiraceae|g__GGB9739|s__GGB9739_SGB15313|t__SGB15313	1.6855	0.00278	1.59258	0.35936
k__Bacteria|p__Firmicutes|c__Clostridia|o__Eubacteriales|f__Lachnospiraceae|g__GGB3600|s__GGB3600_SGB4859|t__SGB4859	1.48947	0.67865	0.43471	1.4313
k__Bacteria|p__Bacteroidota|c__Bacteroidia|o__Bacteroidales|f__Bacteroidaceae|g__GGB1350|s__GGB1350_SGB1808|t__SGB1808	1.39329	0	0	0
k__Bacteria|p__Firmicutes|c__Clostridia|o__Eubacteriales|f__Peptostreptococcaceae|g__Peptacetobacter|s__Peptacetobacter_SGB6132|t__SGB6132	1.33625	0	1.32139	0.51498
k__Bacteria|p__Proteobacteria|c__Epsilonproteobacteria|o__Campylobacterales|f__Helicobacteraceae|g__Helicobacter|s__Helicobacter_canis|t__SGB19391	1.14607	0	0	0
k__Bacteria|p__Firmicutes|c__Clostridia|o__Eubacteriales|f__Lachnospiraceae|g__Mediterraneibacter|s__Mediterraneibacter_SGB71712|t__SGB71712	1.10021	0	0.00036	0
k__Bacteria|p__Proteobacteria|c__Epsilonproteobacteria|o__Campylobacterales|f__Helicobacteraceae|g__Helicobacter|s__Helicobacter_cinaedi|t__SGB44267_group	1.02916	0	0	0
k__Bacteria|p__Firmicutes|c__Clostridia|o__Eubacteriales|f__Oscillospiraceae|g__GGB48667|s__GGB48667_SGB72905|t__SGB72905	0.95194	0	0.21886	0
k__Bacteria|p__Firmicutes|c__Clostridia|o__Eubacteriales|f__Lachnospiraceae|g__Mediterraneibacter|s__Mediterraneibacter_glycyrrhizinilyticus|t__SGB4606	0.92747	0	0.79189	0.16231
k__Bacteria|p__Fusobacteria|c__Fusobacteriia|o__Fusobacteriales|f__Fusobacteriaceae|g__Fusobacterium|s__Fusobacterium_perfoetens|t__SGB47247	0.86598	0	0.03612	0
k__Bacteria|p__Fusobacteria|c__Fusobacteriia|o__Fusobacteriales|f__Fusobacteriaceae|g__Fusobacterium|s__Fusobacterium_SGB6028|t__SGB6028_group	0.8313	0	0.1117	0
k__Bacteria|p__Firmicutes|c__Clostridia|o__Eubacteriales|f__Clostridiaceae|g__Clostridium|s__Clostridium_sp_AT4|t__SGB4753	0.8021	0	0.24756	0.05175
k__Bacteria|p__Firmicutes|c__Clostridia|o__Eubacteriales|f__Lachnospiraceae|g__Coprococcus|s__Coprococcus_SGB106014|t__SGB106014	0.65325	0	0.0112	0
k__Bacteria|p__Bacteroidota|c__Bacteroidia|o__Bacteroidales|f__Bacteroidaceae|g__GGB1379|s__GGB1379_SGB48439|t__SGB48439	0.63031	0	0	0
k__Bacteria|p__Bacteroidota|c__Bacteroidia|o__Bacteroidales|f__Bacteroidaceae|g__Phocaeicola|s__Phocaeicola_coprocola|t__SGB1891	0.5717	0	0.01213	0
k__Bacteria|p__Proteobacteria|c__Betaproteobacteria|o__Burkholderiales|f__Sutterellaceae|g__GGB6572|s__GGB6572_SGB9284|t__SGB9284	0.54714	0	0	0
k__Bacteria|p__Firmicutes|c__Clostridia|o__Eubacteriales|f__Peptostreptococcaceae|g__Peptacetobacter|s__Peptacetobacter_hiranonis|t__SGB6131	0.47667	0.0228	0.76185	0.1109
k__Bacteria|p__Firmicutes|c__Erysipelotrichia|o__Erysipelotrichales|f__Erysipelotrichaceae|g__GGB48567|s__GGB48567_SGB66627|t__SGB66627	0.44193	0	0.00239	0.05962
k__Bacteria|p__Firmicutes|c__Clostridia|o__Eubacteriales|f__Lachnospiraceae|g__GGB34476|s__GGB34476_SGB65958|t__SGB65958	0.41204	2.02654	0.07192	0.06258
k__Bacteria|p__Firmicutes|c__Clostridia|o__Eubacteriales|f__Oscillospiraceae|g__Hydrogenoanaerobacterium|s__Hydrogenoanaerobacterium_SGB53821|t__SGB53821	0.38199	0	0.02312	0
k__Bacteria|p__Firmicutes|c__Clostridia|o__Eubacteriales|f__Clostridiaceae|g__Clostridiaceae_unclassified|s__Clostridiaceae_bacterium_Marseille_Q3526|t__SGB4703	0.35243	0	0.13275	0.00126
k__Bacteria|p__Actinobacteria|c__Coriobacteriia|o__Eggerthellales|f__Eggerthellaceae|g__Slackia|s__Slackia_piriformis|t__SGB14779	0.28629	0	0.02432	0
k__Bacteria|p__Firmicutes|c__Clostridia|o__Eubacteriales|f__Clostridiaceae|g__Butyricicoccus|s__Butyricicoccus_SGB14985|t__SGB14985_group	0.25622	0	0.00505	0.0771
k__Bacteria|p__Firmicutes|c__CFGB72939|o__OFGB72939|f__FGB72939|g__GGB74511|s__GGB74511_SGB47635|t__SGB47635	0.23358	0	0.03738	0
k__Bacteria|p__Firmicutes|c__Clostridia|o__Eubacteriales|f__Clostridiaceae|g__GGB3550|s__GGB3550_SGB4746|t__SGB4746	0.21757	0	0.02418	0.06756
k__Bacteria|p__Firmicutes|c__CFGB28775|o__OFGB28775|f__FGB28775|g__GGB3511|s__GGB3511_SGB4688|t__SGB4688	0.19935	0	0.00705	0
k__Bacteria|p__Actinobacteria|c__Coriobacteriia|o__Coriobacteriales|f__Coriobacteriaceae|g__Collinsella|s__Collinsella_stercoris|t__SGB14740	0.1949	0	0.07689	0
k__Bacteria|p__Firmicutes|c__Clostridia|o__Eubacteriales|f__Lachnospiraceae|g__GGB41473|s__GGB41473_SGB58537|t__SGB58537	0.17605	0	0.0032	0
k__Bacteria|p__Firmicutes|c__Clostridia|o__Eubacteriales|f__Clostridiaceae|g__Clostridiaceae_unclassified|s__Clostridiaceae_unclassified_SGB66046|t__SGB66046	0.17454	0	0	0
k__Bacteria|p__Firmicutes|c__Clostridia|o__Eubacteriales|f__Lachnospiraceae|g__GGB3606|s__GGB3606_SGB4870|t__SGB4870	0.16887	0.1119	0.13491	0.06267
k__Bacteria|p__Firmicutes|c__Erysipelotrichia|o__Erysipelotrichales|f__Erysipelotrichaceae|g__Amedibacillus|s__Amedibacillus_dolichus|t__SGB4035	0.15296	0	0.01549	0.02799
k__Bacteria|p__Bacteroidota|c__Bacteroidia|o__Bacteroidales|f__Bacteroidaceae|g__Phocaeicola|s__Phocaeicola_plebeius|t__SGB1899	0.13364	0	0	0
k__Bacteria|p__Bacteroidota|c__Bacteroidia|o__Bacteroidales|f__Bacteroidaceae|g__Phocaeicola|s__Phocaeicola_vulgatus|t__SGB1814	0.12164	0	0.36927	0.00107
k__Bacteria|p__Tenericutes|c__CFGB43342|o__OFGB43342|f__FGB43342|g__GGB48652|s__GGB48652_SGB66722|t__SGB66722	0.11988	0	0	0
k__Bacteria|p__Firmicutes|c__Clostridia|o__Eubacteriales|f__Lachnospiraceae|g__Blautia|s__Blautia_caecimuris|t__SGB4862	0.10796	0.02844	0.51563	0.728
k__Bacteria|p__Fusobacteria|c__Fusobacteriia|o__Fusobacteriales|f__Fusobacteriaceae|g__Fusobacterium|s__Fusobacterium_perfoetens|t__SGB47248	0.10557	0	0	0
k__Bacteria|p__Firmicutes|c__Clostridia|o__Eubacteriales|f__Oscillospiraceae|g__Pseudoflavonifractor|s__Pseudoflavonifractor_gallinarum|t__SGB29328	0.0941	0	0	0
k__Bacteria|p__Actinobacteria|c__Actinomycetia|o__Bifidobacteriales|f__Bifidobacteriaceae|g__Bifidobacterium|s__Bifidobacterium_magnum|t__SGB17286	0.08019	0	0	0
k__Bacteria|p__Proteobacteria|c__Epsilonproteobacteria|o__Campylobacterales|f__Helicobacteraceae|g__Helicobacter|s__Helicobacter_bilis|t__SGB19390	0.0709	0	0	0
k__Bacteria|p__Firmicutes|c__Firmicutes_unclassified|o__Firmicutes_unclassified|f__Firmicutes_unclassified|g__GGB9512|s__GGB9512_SGB14909|t__SGB14909	0.05573	0	0.09937	0
k__Bacteria|p__Firmicutes|c__CFGB1765|o__OFGB1765|f__FGB1765|g__GGB4593|s__GGB4593_SGB6353|t__SGB6353	0.05058	0	0.00293	0
k__Bacteria|p__Bacteroidota|c__Bacteroidia|o__Bacteroidales|f__Bacteroidaceae|g__Bacteroides|s__Bacteroides_stercoris|t__SGB1830	0.04945	0	0.02835	0
k__Bacteria|p__Firmicutes|c__CFGB77365|o__OFGB77365|f__FGB77365|g__GGB49980|s__GGB49980_SGB69981|t__SGB69981	0.04205	0	0	0
k__Bacteria|p__Firmicutes|c__Clostridia|o__Eubacteriales|f__Clostridiaceae|g__Clostridium|s__Clostridium_perfringens|t__SGB6191	0.0404	92.4122	0.02125	0.02788
k__Bacteria|p__Firmicutes|c__Clostridia|o__Eubacteriales|f__Lachnospiraceae|g__Lachnospiraceae_unclassified|s__Lachnospiraceae_unclassified_SGB106020|t__SGB106020	0.0375	0	0	0
k__Bacteria|p__Fusobacteria|c__Fusobacteriia|o__Fusobacteriales|f__Fusobacteriaceae|g__GGB4379|s__GGB4379_SGB70926|t__SGB70926	0.0354	0	0	0
k__Bacteria|p__Firmicutes|c__CFGB1362|o__OFGB1362|f__FGB1362|g__GGB48159|s__GGB48159_SGB105302|t__SGB105302	0.02709	0	0	0
k__Bacteria|p__Firmicutes|c__Clostridia|o__Eubacteriales|f__Lachnospiraceae|g__GGB3600|s__GGB3600_SGB47662|t__SGB47662	0.02388	0	0	0
k__Bacteria|p__Firmicutes|c__Firmicutes_unclassified|o__Firmicutes_unclassified|f__Firmicutes_unclassified|g__GGB9513|s__GGB9513_SGB14911|t__SGB14911	0.02358	0	0.01836	0
k__Bacteria|p__Firmicutes|c__Clostridia|o__Eubacteriales|f__Lachnospiraceae|g__GGB35456|s__GGB35456_SGB66051|t__SGB66051	0.02337	0	0	0
k__Bacteria|p__Firmicutes|c__Erysipelotrichia|o__Erysipelotrichales|f__Erysipelotrichaceae|g__Amedibacterium|s__Amedibacterium_intestinale|t__SGB4042	0.02331	0.02007	0	0
k__Bacteria|p__Firmicutes|c__Erysipelotrichia|o__Erysipelotrichales|f__Turicibacteraceae|g__Turicibacter|s__Turicibacter_bilis|t__SGB6847	0.02291	0	1.76336	0.01744
k__Bacteria|p__Firmicutes|c__Clostridia|o__Eubacteriales|f__Lachnospiraceae|g__Lachnospiraceae_unclassified|s__Lachnospiraceae_unclassified_SGB4550|t__SGB4550	0.0173	0	0.01495	0.01296
k__Bacteria|p__Firmicutes|c__Clostridia|o__Eubacteriales|f__Clostridiaceae|g__Candidatus_Arthromitus|s__Candidatus_Arthromitus_sp_SFB_turkey|t__SGB8528	0.01517	0	0	0
k__Bacteria|p__Firmicutes|c__Bacilli|o__Lactobacillales|f__Enterococcaceae|g__Enterococcus|s__Enterococcus_faecium|t__SGB7968	0.01446	0	0	0
k__Bacteria|p__Firmicutes|c__Clostridia|o__Eubacteriales|f__Lachnospiraceae|g__GGB79384|s__GGB79384_SGB106011|t__SGB106011	0.01395	0	0.00738	0
k__Bacteria|p__Firmicutes|c__Bacilli|o__Lactobacillales|f__Streptococcaceae|g__Lactococcus|s__Lactococcus_garvieae|t__SGB7979	0.012	0	0	0
k__Bacteria|p__Firmicutes|c__Bacilli|o__Bacillales|f__Staphylococcaceae|g__Macrococcus|s__Macrococcus_caseolyticus|t__SGB7869	0.01191	0	0	0
k__Bacteria|p__Firmicutes|c__CFGB1292|o__OFGB1292|f__FGB1292|g__GGB3109|s__GGB3109_SGB4121|t__SGB4121	0.01122	0	0.00333	0.00333
k__Bacteria|p__Firmicutes|c__Clostridia|o__Eubacteriales|f__Clostridiaceae|g__GGB9575|s__GGB9575_SGB14988|t__SGB14988	0.01105	0	0.00221	0
k__Bacteria|p__Firmicutes|c__Bacilli|o__Lactobacillales|f__Enterococcaceae|g__Enterococcus|s__Enterococcus_faecium|t__SGB7967	0.01045	0.03301	0	0
k__Bacteria|p__Firmicutes|c__Bacilli|o__Lactobacillales|f__Enterococcaceae|g__Enterococcus|s__Enterococcus_hirae|t__SGB7970	0.00929	0	0	0
k__Bacteria|p__Firmicutes|c__Bacilli|o__Lactobacillales|f__Streptococcaceae|g__Streptococcus|s__Streptococcus_parauberis|t__SGB8228	0.00903	0	0	0
k__Bacteria|p__Firmicutes|c__Clostridia|o__Eubacteriales|f__Lachnospiraceae|g__Enterocloster|s__Enterocloster_hominis|t__SGB4721	0.00818	0	0.04209	0
k__Bacteria|p__Actinobacteria|c__Actinomycetia|o__Micrococcales|f__Microbacteriaceae|g__Pseudoclavibacter|s__Pseudoclavibacter_helvolus|t__SGB34900	0.0069	0	0	0
k__Bacteria|p__Proteobacteria|c__Gammaproteobacteria|o__Enterobacterales|f__Enterobacteriaceae|g__Escherichia|s__Escherichia_coli|t__SGB10068	0.00689	0.0735	0.78635	59.4184
k__Bacteria|p__Firmicutes|c__Bacilli|o__Lactobacillales|f__Streptococcaceae|g__Lactococcus|s__Lactococcus_garvieae|t__SGB7981	0.00491	0	0	0
k__Bacteria|p__Actinobacteria|c__Actinomycetia|o__Propionibacteriales|f__Propionibacteriaceae|g__Arachnia|s__Arachnia_propionica|t__SGB35139	0.0049	0.0045	0.00655	0
k__Bacteria|p__Actinobacteria|c__Actinomycetia|o__Corynebacteriales|f__Corynebacteriaceae|g__Corynebacterium|s__Corynebacterium_mustelae|t__SGB17028	0.00434	0	0.00018	0
k__Bacteria|p__Firmicutes|c__Clostridia|o__Eubacteriales|f__Lachnospiraceae|g__GGB51521|s__GGB51521_SGB66596|t__SGB66596	0.00427	0	0	0
k__Bacteria|p__Proteobacteria|c__Betaproteobacteria|o__Burkholderiales|f__Sutterellaceae|g__GGB48468|s__GGB48468_SGB66515|t__SGB66515	0.00364	0	0	0
k__Bacteria|p__Actinobacteria|c__Actinomycetia|o__Corynebacteriales|f__Corynebacteriaceae|g__Corynebacterium|s__Corynebacterium_testudinoris|t__SGB17089	0.00362	0	0	0
k__Bacteria|p__Actinobacteria|c__Actinomycetia|o__Micrococcales|f__Micrococcaceae|g__GGB15589|s__GGB15589_SGB98507|t__SGB98507	0.00355	0	0	0
k__Bacteria|p__Firmicutes|c__Clostridia|o__Eubacteriales|f__Lachnospiraceae|g__Anaerotignum|s__Anaerotignum_faecicola|t__SGB71883	0.00327	0	0	0
k__Bacteria|p__Actinobacteria|c__Actinomycetia|o__Actinomycetales|f__Actinomycetaceae|g__Actinomyces|s__Actinomyces_bowdenii|t__SGB86824	0.00307	0	0.01348	0
k__Bacteria|p__Actinobacteria|c__Actinomycetia|o__Actinomycetales|f__Actinomycetaceae|g__Actinomyces|s__Actinomyces_bowdenii|t__SGB33755	0.0027	0	0.00556	0
k__Bacteria|p__Firmicutes|c__Bacilli|o__Lactobacillales|f__Lactobacillaceae|g__Ligilactobacillus|s__Ligilactobacillus_animalis|t__SGB7076	0.00262	0.03646	0.20051	0
k__Bacteria|p__Actinobacteria|c__Actinomycetia|o__Micrococcales|f__Micrococcaceae|g__Rothia|s__Rothia_sp_P100|t__SGB23955	0.00257	0	0	0
k__Bacteria|p__Actinobacteria|c__Actinomycetia|o__Actinomycetales|f__Actinomycetaceae|g__Schaalia|s__Schaalia_canis|t__SGB33774	0.00231	0.00491	0.02072	0
k__Bacteria|p__Actinobacteria|c__Actinomycetia|o__Micrococcales|f__Microbacteriaceae|g__Canibacter|s__Canibacter_oris|t__SGB33649	0.00174	0.00358	0.01235	0
k__Bacteria|p__Actinobacteria|c__Actinomycetia|o__Actinomycetales|f__Actinomycetaceae|g__Actinomyces|s__Actinomyces_weissii|t__SGB93067	0.00174	0	0.00041	0
k__Bacteria|p__Firmicutes|c__Bacilli|o__Lactobacillales|f__Streptococcaceae|g__Streptococcus|s__Streptococcus_anginosus|t__SGB8028_group	0.0017	0	0	0
k__Bacteria|p__Actinobacteria|c__Actinomycetia|o__Corynebacteriales|f__Corynebacteriaceae|g__Corynebacterium|s__Corynebacterium_canis|t__SGB86814	0.00165	0.01627	0.03653	0
k__Bacteria|p__Firmicutes|c__Bacilli|o__Lactobacillales|f__Streptococcaceae|g__Streptococcus|s__Streptococcus_minor|t__SGB29817	0.00116	0	0	0
k__Bacteria|p__Actinobacteria|c__Actinomycetia|o__Micrococcales|f__Microbacteriaceae|g__Microbacterium|s__Microbacterium_testaceum|t__SGB16894	0.00113	0	0	0
k__Bacteria|p__Actinobacteria|c__Actinomycetia|o__Actinomycetales|f__Actinomycetaceae|g__Buchananella|s__Buchananella_hordeovulneris|t__SGB15930	0.0011	0	0.00317	0
k__Bacteria|p__Actinobacteria|c__Actinomycetia|o__Micrococcales|f__Microbacteriaceae|g__Leucobacter|s__Leucobacter_sp_OH1287|t__SGB33648	0.00079	0.03709	0.03858	0
k__Bacteria|p__Actinobacteria|c__Actinomycetia|o__Micrococcales|f__Micrococcaceae|g__Rothia|s__Rothia_endophytica|t__SGB98453	0.00073	0	0	0
k__Bacteria|p__Firmicutes|c__Clostridia|o__Eubacteriales|f__Lachnospiraceae|g__GGB35456|s__GGB35456_SGB71664|t__SGB71664	0.00057	0	0.0037	0
k__Bacteria|p__Firmicutes|c__Bacilli|o__Lactobacillales|f__Streptococcaceae|g__Lactococcus|s__Lactococcus_carnosus|t__SGB7987	0.00055	0	0	0
k__Bacteria|p__Actinobacteria|c__Actinomycetia|o__Corynebacteriales|f__Corynebacteriaceae|g__Corynebacterium|s__Corynebacterium_freiburgense|t__SGB33728	0.0005	0	0	0
k__Bacteria|p__Firmicutes|c__Bacilli|o__Lactobacillales|f__Carnobacteriaceae|g__Carnobacterium|s__Carnobacterium_divergens|t__SGB7903	0.0005	0	0	0
k__Bacteria|p__Actinobacteria|c__Actinomycetia|o__Propionibacteriales|f__Propionibacteriaceae|g__Tessaracoccus|s__Tessaracoccus_sp_OH4464_COT_324|t__SGB35144	0.00043	0	0.00183	0
k__Bacteria|p__Fusobacteria|c__Fusobacteriia|o__Fusobacteriales|f__Fusobacteriaceae|g__GGB4379|s__GGB4379_SGB6025|t__SGB6025	0.00041	0	0.00413	0
k__Bacteria|p__Actinobacteria|c__Actinomycetia|o__Propionibacteriales|f__Propionibacteriaceae|g__Arachnia|s__Arachnia_propionica|t__SGB35140	0.00038	0.00012	0.00672	0
k__Bacteria|p__Firmicutes|c__Clostridia|o__Eubacteriales|f__Lachnospiraceae|g__GGB3602|s__GGB3602_SGB66069|t__SGB66069	0.00031	0.11002	0.18124	0.91807
k__Bacteria|p__Actinobacteria|c__Actinomycetia|o__Actinomycetales|f__Actinomycetaceae|g__Actinomyces|s__Actinomyces_timonensis|t__SGB33750	0.00021	0	0	0
k__Bacteria|p__Actinobacteria|c__Actinomycetia|o__Actinomycetales|f__Actinomycetaceae|g__Actinomyces|s__Actinomyces_dentalis|t__SGB15877	0.00011	0	0	0
k__Bacteria|p__Actinobacteria|c__Actinomycetia|o__Corynebacteriales|f__Corynebacteriaceae|g__Corynebacterium|s__Corynebacterium_suicordis|t__SGB86791	8e-05	0	0	0
k__Bacteria|p__Proteobacteria|c__Gammaproteobacteria|o__Aeromonadales|f__Succinivibrionaceae|g__Anaerobiospirillum|s__Anaerobiospirillum_succiniciproducens|t__SGB3685	7e-05	0	0.00026	0
k__Bacteria|p__Firmicutes|c__CFGB1380	0	0.00094	0.88445	0.61361
k__Bacteria|p__Firmicutes|c__CFGB1380|o__OFGB1380	0	0.00094	0.88445	0.61361
k__Bacteria|p__Firmicutes|c__Bacilli|o__Bacillales|f__Bacillales_unclassified	0	0.0032	0	0
k__Bacteria|p__Firmicutes|c__CFGB1380|o__OFGB1380|f__FGB1380	0	0.00094	0.88445	0.61361
k__Bacteria|p__Firmicutes|c__Clostridia|o__Eubacteriales|f__Peptostreptococcaceae|g__Paeniclostridium	0	0.22309	0.00105	0
k__Bacteria|p__Firmicutes|c__Firmicutes_unclassified|o__Firmicutes_unclassified|f__Firmicutes_unclassified|g__GGB3680	0	0.06383	3.1549	4.62208
k__Bacteria|p__Firmicutes|c__Erysipelotrichia|o__Erysipelotrichales|f__Erysipelotrichaceae|g__Erysipelatoclostridium	0	0.04015	0.24522	0.22065
k__Bacteria|p__Firmicutes|c__Clostridia|o__Eubacteriales|f__Peptostreptococcaceae|g__Terrisporobacter	0	0.01896	0.03617	0
k__Bacteria|p__Firmicutes|c__Bacilli|o__Lactobacillales|f__Lactobacillaceae|g__Lactobacillus	0	0.00479	0	0.00331
k__Bacteria|p__Firmicutes|c__Erysipelotrichia|o__Erysipelotrichales|f__Erysipelotrichaceae|g__Faecalibacillus	0	0.00405	0	0
k__Bacteria|p__Firmicutes|c__Bacilli|o__Bacillales|f__Bacillales_unclassified|g__Gemella	0	0.0032	0	0
k__Bacteria|p__Firmicutes|c__CFGB1380|o__OFGB1380|f__FGB1380|g__GGB3364	0	0.00094	0.88445	0.61361
k__Bacteria|p__Bacteroidota|c__Bacteroidia|o__Bacteroidales|f__Prevotellaceae|g__Segatella	0	0.00017	0.27056	0
k__Bacteria|p__Firmicutes|c__Clostridia|o__Eubacteriales|f__Clostridiaceae|g__Clostridium|s__Clostridium_massiliamazoniense	0	0.79166	0.04064	0
k__Bacteria|p__Firmicutes|c__Firmicutes_unclassified|o__Firmicutes_unclassified|f__Firmicutes_unclassified|g__Firmicutes_unclassified|s__Firmicutes_unclassified_SGB47660	0	0.44792	0.20696	4.24494
k__Bacteria|p__Firmicutes|c__Clostridia|o__Eubacteriales|f__Peptostreptococcaceae|g__Paeniclostridium|s__Eubacterium_tenue	0	0.22309	0.00105	0
k__Bacteria|p__Firmicutes|c__Firmicutes_unclassified|o__Firmicutes_unclassified|f__Firmicutes_unclassified|g__GGB3680|s__GGB3680_SGB4994	0	0.06383	3.13493	4.62208
k__Bacteria|p__Firmicutes|c__Erysipelotrichia|o__Erysipelotrichales|f__Erysipelotrichaceae|g__Erysipelatoclostridium|s__Erysipelatoclostridium_SGB66626	0	0.02487	0.15822	0.22065
k__Bacteria|p__Firmicutes|c__Clostridia|o__Eubacteriales|f__Peptostreptococcaceae|g__Terrisporobacter|s__Terrisporobacter_mayombei	0	0.01896	0.03617	0
k__Bacteria|p__Firmicutes|c__Erysipelotrichia|o__Erysipelotrichales|f__Erysipelotrichaceae|g__Erysipelatoclostridium|s__Erysipelatoclostridium_ramosum	0	0.01528	0.087	0
k__Bacteria|p__Firmicutes|c__Clostridia|o__Eubacteriales|f__Clostridiaceae|g__Clostridium|s__Clostridium_SGB47280	0	0.01246	0.03344	0
k__Bacteria|p__Firmicutes|c__Clostridia|o__Eubacteriales|f__Lachnospiraceae|g__Blautia|s__Blautia_wexlerae	0	0.0065	0	0
k__Bacteria|p__Firmicutes|c__Bacilli|o__Lactobacillales|f__Lactobacillaceae|g__Lactobacillus|s__Lactobacillus_acidophilus	0	0.00479	0	0
k__Bacteria|p__Firmicutes|c__Erysipelotrichia|o__Erysipelotrichales|f__Erysipelotrichaceae|g__Faecalibacillus|s__Faecalibacillus_intestinalis	0	0.00405	0	0
k__Bacteria|p__Firmicutes|c__Bacilli|o__Bacillales|f__Bacillales_unclassified|g__Gemella|s__Gemella_palaticanis	0	0.0032	0	0
k__Bacteria|p__Firmicutes|c__Bacilli|o__Lactobacillales|f__Streptococcaceae|g__Streptococcus|s__Streptococcus_lutetiensis	0	0.00168	5.16174	0.02642
k__Bacteria|p__Firmicutes|c__CFGB1380|o__OFGB1380|f__FGB1380|g__GGB3364|s__GGB3364_SGB4450	0	0.00094	0.88445	0.61361
k__Bacteria|p__Bacteroidota|c__Bacteroidia|o__Bacteroidales|f__Prevotellaceae|g__Segatella|s__Segatella_copri	0	0.00017	0.26502	0
k__Bacteria|p__Firmicutes|c__Clostridia|o__Eubacteriales|f__Clostridiaceae|g__Clostridium|s__Clostridium_massiliamazoniense|t__SGB29082	0	0.79166	0.04064	0
k__Bacteria|p__Firmicutes|c__Firmicutes_unclassified|o__Firmicutes_unclassified|f__Firmicutes_unclassified|g__Firmicutes_unclassified|s__Firmicutes_unclassified_SGB47660|t__SGB47660	0	0.44792	0.20696	4.24494
k__Bacteria|p__Firmicutes|c__Clostridia|o__Eubacteriales|f__Peptostreptococcaceae|g__Paeniclostridium|s__Eubacterium_tenue|t__SGB6145	0	0.22309	0.00105	0
k__Bacteria|p__Firmicutes|c__Firmicutes_unclassified|o__Firmicutes_unclassified|f__Firmicutes_unclassified|g__GGB3680|s__GGB3680_SGB4994|t__SGB4994	0	0.06383	3.13493	4.62208
k__Bacteria|p__Firmicutes|c__Erysipelotrichia|o__Erysipelotrichales|f__Erysipelotrichaceae|g__Erysipelatoclostridium|s__Erysipelatoclostridium_SGB66626|t__SGB66626	0	0.02487	0.15822	0.22065
k__Bacteria|p__Firmicutes|c__Clostridia|o__Eubacteriales|f__Peptostreptococcaceae|g__Terrisporobacter|s__Terrisporobacter_mayombei|t__SGB6142	0	0.017	0	0
k__Bacteria|p__Firmicutes|c__Erysipelotrichia|o__Erysipelotrichales|f__Erysipelotrichaceae|g__Erysipelatoclostridium|s__Erysipelatoclostridium_ramosum|t__SGB6744	0	0.01528	0.087	0
k__Bacteria|p__Firmicutes|c__Clostridia|o__Eubacteriales|f__Clostridiaceae|g__Clostridium|s__Clostridium_SGB47280|t__SGB47280	0	0.01246	0.03344	0
k__Bacteria|p__Firmicutes|c__Clostridia|o__Eubacteriales|f__Lachnospiraceae|g__Blautia|s__Blautia_wexlerae|t__SGB4837	0	0.0065	0	0
k__Bacteria|p__Firmicutes|c__Bacilli|o__Lactobacillales|f__Lactobacillaceae|g__Lactobacillus|s__Lactobacillus_acidophilus|t__SGB7044	0	0.00479	0	0
k__Bacteria|p__Firmicutes|c__Erysipelotrichia|o__Erysipelotrichales|f__Erysipelotrichaceae|g__Faecalibacillus|s__Faecalibacillus_intestinalis|t__SGB6754	0	0.00405	0	0
k__Bacteria|p__Firmicutes|c__Bacilli|o__Bacillales|f__Bacillales_unclassified|g__Gemella|s__Gemella_palaticanis|t__SGB77470	0	0.0032	0	0
k__Bacteria|p__Firmicutes|c__Clostridia|o__Eubacteriales|f__Peptostreptococcaceae|g__Terrisporobacter|s__Terrisporobacter_mayombei|t__SGB65115	0	0.00196	0.03617	0
k__Bacteria|p__Firmicutes|c__Bacilli|o__Lactobacillales|f__Streptococcaceae|g__Streptococcus|s__Streptococcus_lutetiensis|t__SGB8021	0	0.00168	5.16174	0.02642
k__Bacteria|p__Firmicutes|c__CFGB1380|o__OFGB1380|f__FGB1380|g__GGB3364|s__GGB3364_SGB4450|t__SGB4450	0	0.00094	0.88445	0.61361
k__Bacteria|p__Bacteroidota|c__Bacteroidia|o__Bacteroidales|f__Prevotellaceae|g__Segatella|s__Segatella_copri|t__SGB1626	0	0.00017	0.26502	0
k__Bacteria|p__Firmicutes|c__CFGB79266	0	0	0.07796	0
k__Bacteria|p__Firmicutes|c__CFGB1258	0	0	0.051	0
k__Bacteria|p__Firmicutes|c__CFGB9725	0	0	0.01621	0.16742
k__Bacteria|p__Firmicutes|c__CFGB77508	0	0	0.01458	0
k__Bacteria|p__Firmicutes|c__CFGB77566	0	0	0.01378	0
k__Bacteria|p__Firmicutes|c__CFGB1227	0	0	0.00403	0
k__Bacteria|p__Firmicutes|c__CFGB10341	0	0	0.00145	0
k__Bacteria|p__Firmicutes|c__CFGB1473	0	0	0.00131	0
k__Bacteria|p__Proteobacteria|c__Deltaproteobacteria	0	0	0.00064	0
k__Bacteria|p__Firmicutes|c__CFGB79266|o__OFGB79266	0	0	0.07796	0
k__Bacteria|p__Firmicutes|c__CFGB1258|o__OFGB1258	0	0	0.051	0
k__Bacteria|p__Firmicutes|c__Negativicutes|o__Acidaminococcales	0	0	0.02333	0
k__Bacteria|p__Firmicutes|c__CFGB9725|o__OFGB9725	0	0	0.01621	0.16742
k__Bacteria|p__Firmicutes|c__CFGB77508|o__OFGB77508	0	0	0.01458	0
k__Bacteria|p__Firmicutes|c__CFGB77566|o__OFGB77566	0	0	0.01378	0
k__Bacteria|p__Firmicutes|c__CFGB1227|o__OFGB1227	0	0	0.00403	0
k__Bacteria|p__Firmicutes|c__CFGB10341|o__OFGB10341	0	0	0.00145	0
k__Bacteria|p__Firmicutes|c__CFGB1473|o__OFGB1473	0	0	0.00131	0
k__Bacteria|p__Proteobacteria|c__Deltaproteobacteria|o__Desulfovibrionales	0	0	0.00064	0
k__Bacteria|p__Firmicutes|c__Erysipelotrichia|o__Erysipelotrichales|f__Coprobacillaceae	0	0	0.1086	0
k__Bacteria|p__Firmicutes|c__CFGB79266|o__OFGB79266|f__FGB79266	0	0	0.07796	0
k__Bacteria|p__Firmicutes|c__CFGB1258|o__OFGB1258|f__FGB1258	0	0	0.051	0
k__Bacteria|p__Firmicutes|c__Clostridia|o__Eubacteriales|f__Eubacteriaceae	0	0	0.04087	0
k__Bacteria|p__Firmicutes|c__Negativicutes|o__Acidaminococcales|f__Acidaminococcaceae	0	0	0.02333	0
k__Bacteria|p__Firmicutes|c__CFGB9725|o__OFGB9725|f__FGB9725	0	0	0.01621	0.16742
k__Bacteria|p__Firmicutes|c__CFGB77508|o__OFGB77508|f__FGB77508	0	0	0.01458	0
k__Bacteria|p__Firmicutes|c__CFGB77566|o__OFGB77566|f__FGB77566	0	0	0.01378	0
k__Bacteria|p__Bacteroidota|c__Bacteroidia|o__Bacteroidales|f__Tannerellaceae	0	0	0.00877	0
k__Bacteria|p__Firmicutes|c__CFGB1227|o__OFGB1227|f__FGB1227	0	0	0.00403	0
k__Bacteria|p__Firmicutes|c__Clostridia|o__Eubacteriales|f__Eubacteriales_unclassified	0	0	0.0026	0
k__Bacteria|p__Firmicutes|c__CFGB10341|o__OFGB10341|f__FGB10341	0	0	0.00145	0
k__Bacteria|p__Firmicutes|c__CFGB1473|o__OFGB1473|f__FGB1473	0	0	0.00131	0
k__Bacteria|p__Proteobacteria|c__Gammaproteobacteria|o__Enterobacterales|f__Erwiniaceae	0	0	0.00078	0
k__Bacteria|p__Proteobacteria|c__Deltaproteobacteria|o__Desulfovibrionales|f__Desulfovibrionaceae	0	0	0.00064	0
k__Bacteria|p__Proteobacteria|c__Betaproteobacteria|o__Burkholderiales|f__Sutterellaceae|g__Sutterella	0	0	1.12418	0
k__Bacteria|p__Firmicutes|c__Clostridia|o__Eubacteriales|f__Lachnospiraceae|g__GGB33657	0	0	0.60074	0
k__Bacteria|p__Firmicutes|c__Clostridia|o__Eubacteriales|f__Peptostreptococcaceae|g__Romboutsia	0	0	0.47941	0
k__Bacteria|p__Proteobacteria|c__Gammaproteobacteria|o__Enterobacterales|f__Enterobacteriaceae|g__Enterobacter	0	0	0.35525	0
k__Bacteria|p__Firmicutes|c__Clostridia|o__Eubacteriales|f__Lachnospiraceae|g__GGB3441	0	0	0.21799	0.4518
k__Bacteria|p__Firmicutes|c__Erysipelotrichia|o__Erysipelotrichales|f__Erysipelotrichaceae|g__Holdemanella	0	0	0.16147	0.0166
k__Bacteria|p__Firmicutes|c__Bacilli|o__Lactobacillales|f__Lactobacillaceae|g__GGB5056	0	0	0.11704	0
k__Bacteria|p__Firmicutes|c__Erysipelotrichia|o__Erysipelotrichales|f__Coprobacillaceae|g__Catenibacterium	0	0	0.1086	0
k__Bacteria|p__Firmicutes|c__CFGB79266|o__OFGB79266|f__FGB79266|g__GGB3493	0	0	0.07796	0
k__Bacteria|p__Firmicutes|c__Clostridia|o__Eubacteriales|f__Lachnospiraceae|g__Tyzzerella	0	0	0.05748	0
k__Bacteria|p__Firmicutes|c__CFGB1258|o__OFGB1258|f__FGB1258|g__GGB74220	0	0	0.051	0
k__Bacteria|p__Firmicutes|c__Clostridia|o__Eubacteriales|f__Lachnospiraceae|g__GGB3433	0	0	0.04668	0
k__Bacteria|p__Firmicutes|c__Clostridia|o__Eubacteriales|f__Oscillospiraceae|g__GGB45559	0	0	0.04137	0
k__Bacteria|p__Firmicutes|c__Clostridia|o__Eubacteriales|f__Eubacteriaceae|g__GGB51102	0	0	0.04087	0
k__Bacteria|p__Firmicutes|c__Clostridia|o__Eubacteriales|f__Lachnospiraceae|g__GGB55957	0	0	0.03231	0
k__Bacteria|p__Firmicutes|c__Erysipelotrichia|o__Erysipelotrichales|f__Erysipelotrichaceae|g__GGB47956	0	0	0.02699	0
k__Bacteria|p__Firmicutes|c__Clostridia|o__Eubacteriales|f__Lachnospiraceae|g__GGB39570	0	0	0.02545	0
k__Bacteria|p__Firmicutes|c__Clostridia|o__Eubacteriales|f__Lachnospiraceae|g__GGB3743	0	0	0.02541	0
k__Bacteria|p__Firmicutes|c__Negativicutes|o__Acidaminococcales|f__Acidaminococcaceae|g__GGB4249	0	0	0.02333	0
k__Bacteria|p__Firmicutes|c__Erysipelotrichia|o__Erysipelotrichales|f__Erysipelotrichaceae|g__Faecalibaculum	0	0	0.02118	0
k__Bacteria|p__Firmicutes|c__Clostridia|o__Eubacteriales|f__Clostridiaceae|g__GGB3548	0	0	0.01753	0
k__Bacteria|p__Firmicutes|c__CFGB9725|o__OFGB9725|f__FGB9725|g__GGB79299	0	0	0.01621	0.16742
k__Bacteria|p__Firmicutes|c__CFGB77508|o__OFGB77508|f__FGB77508|g__GGB3257	0	0	0.01458	0
k__Bacteria|p__Firmicutes|c__CFGB77566|o__OFGB77566|f__FGB77566|g__GGB51139	0	0	0.01378	0
k__Bacteria|p__Firmicutes|c__Clostridia|o__Eubacteriales|f__Lachnospiraceae|g__GGB3504	0	0	0.01308	0
k__Bacteria|p__Firmicutes|c__Clostridia|o__Eubacteriales|f__Peptostreptococcaceae|g__GGB50802	0	0	0.01295	0
k__Bacteria|p__Bacteroidota|c__Bacteroidia|o__Bacteroidales|f__Tannerellaceae|g__Parabacteroides	0	0	0.00877	0
k__Bacteria|p__Firmicutes|c__Clostridia|o__Eubacteriales|f__Peptostreptococcaceae|g__Peptostreptococcus	0	0	0.00742	0
k__Bacteria|p__Firmicutes|c__Clostridia|o__Eubacteriales|f__Oscillospiraceae|g__GGB36331	0	0	0.00712	0
k__Bacteria|p__Firmicutes|c__Erysipelotrichia|o__Erysipelotrichales|f__Erysipelotrichaceae|g__GGB51725	0	0	0.00703	0
k__Bacteria|p__Firmicutes|c__Erysipelotrichia|o__Erysipelotrichales|f__Erysipelotrichaceae|g__GGB47957	0	0	0.00696	0
k__Bacteria|p__Firmicutes|c__Erysipelotrichia|o__Erysipelotrichales|f__Erysipelotrichaceae|g__Dubosiella	0	0	0.00586	0
k__Bacteria|p__Firmicutes|c__Clostridia|o__Eubacteriales|f__Oscillospiraceae|g__Fournierella	0	0	0.0047	0
k__Bacteria|p__Firmicutes|c__CFGB1227|o__OFGB1227|f__FGB1227|g__GGB3004	0	0	0.00403	0
k__Bacteria|p__Actinobacteria|c__Coriobacteriia|o__Eggerthellales|f__Eggerthellaceae|g__GGB9423	0	0	0.00402	0
k__Bacteria|p__Firmicutes|c__CFGB1765|o__OFGB1765|f__FGB1765|g__GGB78781	0	0	0.00297	0
k__Bacteria|p__Firmicutes|c__Clostridia|o__Eubacteriales|f__Lachnospiraceae|g__Dorea	0	0	0.00205	0.07605
k__Bacteria|p__Actinobacteria|c__Coriobacteriia|o__Coriobacteriales|f__Coriobacteriaceae|g__GGB9380	0	0	0.002	0
k__Bacteria|p__Firmicutes|c__Clostridia|o__Eubacteriales|f__Eubacteriales_unclassified|g__Intestinimonas	0	0	0.0018	0
k__Bacteria|p__Firmicutes|c__Clostridia|o__Eubacteriales|f__Clostridiaceae|g__GGB51454	0	0	0.00174	0
k__Bacteria|p__Actinobacteria|c__Coriobacteriia|o__Coriobacteriales|f__Coriobacteriaceae|g__GGB48214	0	0	0.00149	0
k__Bacteria|p__Firmicutes|c__CFGB10341|o__OFGB10341|f__FGB10341|g__GGB4555	0	0	0.00145	0
k__Bacteria|p__Firmicutes|c__Erysipelotrichia|o__Erysipelotrichales|f__Erysipelotrichaceae|g__GGB31189	0	0	0.00142	0
k__Bacteria|p__Firmicutes|c__CFGB1473|o__OFGB1473|f__FGB1473|g__GGB3730	0	0	0.00131	0
k__Bacteria|p__Bacteroidota|c__Bacteroidia|o__Bacteroidales|f__Bacteroidaceae|g__GGB1385	0	0	0.00122	0
k__Bacteria|p__Firmicutes|c__Clostridia|o__Eubacteriales|f__Oscillospiraceae|g__GGB79121	0	0	0.00104	0
k__Bacteria|p__Firmicutes|c__Clostridia|o__Eubacteriales|f__Peptostreptococcaceae|g__Peptostreptococcaceae_unclassified	0	0	0.00096	0
k__Bacteria|p__Firmicutes|c__Clostridia|o__Eubacteriales|f__Eubacteriales_unclassified|g__Eubacteriales_unclassified	0	0	0.0008	0
k__Bacteria|p__Proteobacteria|c__Gammaproteobacteria|o__Enterobacterales|f__Erwiniaceae|g__Pantoea	0	0	0.00078	0
k__Bacteria|p__Proteobacteria|c__Deltaproteobacteria|o__Desulfovibrionales|f__Desulfovibrionaceae|g__Desulfovibrio	0	0	0.00064	0
k__Bacteria|p__Actinobacteria|c__Actinomycetia|o__Propionibacteriales|f__Propionibacteriaceae|g__Cutibacterium	0	0	0.00063	0
k__Bacteria|p__Firmicutes|c__Clostridia|o__Eubacteriales|f__Lachnospiraceae|g__GGB3603	0	0	0.00053	0
k__Bacteria|p__Firmicutes|c__Clostridia|o__Eubacteriales|f__Lachnospiraceae|g__GGB74505	0	0	3e-05	0
k__Bacteria|p__Firmicutes|c__Erysipelotrichia|o__Erysipelotrichales|f__Turicibacteraceae|g__Turicibacter|s__Turicibacter_sp_1E2	0	0	1.5005	0.03835
k__Bacteria|p__Proteobacteria|c__Betaproteobacteria|o__Burkholderiales|f__Sutterellaceae|g__Sutterella|s__Sutterella_wadsworthensis	0	0	1.12418	0
k__Bacteria|p__Actinobacteria|c__Coriobacteriia|o__Eggerthellales|f__Eggerthellaceae|g__Slackia|s__Slackia_SGB14781	0	0	1.05458	0.00307
k__Bacteria|p__Firmicutes|c__Clostridia|o__Eubacteriales|f__Lachnospiraceae|g__GGB33657|s__GGB33657_SGB47663	0	0	0.60074	0
k__Bacteria|p__Firmicutes|c__Clostridia|o__Eubacteriales|f__Peptostreptococcaceae|g__Romboutsia|s__Romboutsia_timonensis	0	0	0.47932	0
k__Bacteria|p__Firmicutes|c__Bacilli|o__Lactobacillales|f__Streptococcaceae|g__Streptococcus|s__Streptococcus_alactolyticus	0	0	0.47672	0.00729
k__Bacteria|p__Firmicutes|c__Clostridia|o__Eubacteriales|f__Clostridiaceae|g__Clostridium|s__Clostridium_SGB6177	0	0	0.45061	0
k__Bacteria|p__Proteobacteria|c__Gammaproteobacteria|o__Enterobacterales|f__Enterobacteriaceae|g__Enterobacter|s__Enterobacter_hormaechei	0	0	0.35525	0
k__Bacteria|p__Firmicutes|c__Clostridia|o__Eubacteriales|f__Lachnospiraceae|g__GGB3441|s__GGB3441_SGB4591	0	0	0.21799	0.4518
k__Bacteria|p__Firmicutes|c__Bacilli|o__Lactobacillales|f__Enterococcaceae|g__Enterococcus|s__Enterococcus_cecorum	0	0	0.18088	0
k__Bacteria|p__Firmicutes|c__Erysipelotrichia|o__Erysipelotrichales|f__Erysipelotrichaceae|g__Holdemanella|s__Holdemanella_porci	0	0	0.16147	0.0166
k__Bacteria|p__Firmicutes|c__Clostridia|o__Eubacteriales|f__Clostridiaceae|g__Clostridiaceae_unclassified|s__Clostridiaceae_bacterium	0	0	0.15316	0
k__Bacteria|p__Firmicutes|c__Bacilli|o__Lactobacillales|f__Lactobacillaceae|g__GGB5056|s__GGB5056_SGB7083	0	0	0.11704	0
k__Bacteria|p__Firmicutes|c__Erysipelotrichia|o__Erysipelotrichales|f__Coprobacillaceae|g__Catenibacterium|s__Catenibacterium_tridentinum	0	0	0.1086	0
k__Bacteria|p__Actinobacteria|c__Coriobacteriia|o__Coriobacteriales|f__Coriobacteriaceae|g__Collinsella|s__Collinsella_SGB62963	0	0	0.08921	0
k__Bacteria|p__Firmicutes|c__Clostridia|o__Eubacteriales|f__Lachnospiraceae|g__GGB3602|s__GGB3602_SGB4865	0	0	0.08174	0
k__Bacteria|p__Firmicutes|c__CFGB79266|o__OFGB79266|f__FGB79266|g__GGB3493|s__GGB3493_SGB4668	0	0	0.07796	0
k__Bacteria|p__Actinobacteria|c__Coriobacteriia|o__Coriobacteriales|f__Coriobacteriaceae|g__Collinsella|s__Collinsella_sp_BA40	0	0	0.06065	0.04474
k__Bacteria|p__Firmicutes|c__Clostridia|o__Eubacteriales|f__Lachnospiraceae|g__Tyzzerella|s__Tyzzerella_SGB4454	0	0	0.05661	0
k__Bacteria|p__Firmicutes|c__Clostridia|o__Eubacteriales|f__Lachnospiraceae|g__Lachnospiraceae_unclassified|s__Lachnospiraceae_unclassified_SGB65957	0	0	0.05148	0.23515
k__Bacteria|p__Firmicutes|c__CFGB1258|o__OFGB1258|f__FGB1258|g__GGB74220|s__GGB74220_SGB4052	0	0	0.051	0
k__Bacteria|p__Firmicutes|c__Clostridia|o__Eubacteriales|f__Clostridiaceae|g__Clostridium|s__Clostridium_saudiense	0	0	0.04916	0
k__Bacteria|p__Firmicutes|c__Clostridia|o__Eubacteriales|f__Lachnospiraceae|g__Blautia|s__Blautia_sp_Marseille_P3201T	0	0	0.04703	0
k__Bacteria|p__Firmicutes|c__Clostridia|o__Eubacteriales|f__Lachnospiraceae|g__GGB3433|s__GGB3433_SGB4574	0	0	0.04668	0
k__Bacteria|p__Firmicutes|c__Clostridia|o__Eubacteriales|f__Oscillospiraceae|g__GGB45559|s__GGB45559_SGB63246	0	0	0.04137	0
k__Bacteria|p__Actinobacteria|c__Actinomycetia|o__Bifidobacteriales|f__Bifidobacteriaceae|g__Bifidobacterium|s__Bifidobacterium_pseudolongum	0	0	0.04095	0
k__Bacteria|p__Firmicutes|c__Clostridia|o__Eubacteriales|f__Eubacteriaceae|g__GGB51102|s__GGB51102_SGB71318	0	0	0.04087	0
k__Bacteria|p__Actinobacteria|c__Coriobacteriia|o__Coriobacteriales|f__Coriobacteriaceae|g__Collinsella|s__Collinsella_tanakaei	0	0	0.03296	0
k__Bacteria|p__Firmicutes|c__Clostridia|o__Eubacteriales|f__Lachnospiraceae|g__GGB55957|s__GGB55957_SGB77276	0	0	0.03231	0
k__Bacteria|p__Firmicutes|c__Clostridia|o__Eubacteriales|f__Lachnospiraceae|g__Blautia|s__Blautia_SGB4793	0	0	0.02977	0
k__Bacteria|p__Firmicutes|c__Firmicutes_unclassified|o__Firmicutes_unclassified|f__Firmicutes_unclassified|g__Firmicutes_unclassified|s__Firmicutes_unclassified_SGB47659	0	0	0.02802	0.01062
k__Bacteria|p__Firmicutes|c__Clostridia|o__Eubacteriales|f__Lachnospiraceae|g__GGB3600|s__GGB3600_SGB4861	0	0	0.02782	0
k__Bacteria|p__Firmicutes|c__Erysipelotrichia|o__Erysipelotrichales|f__Erysipelotrichaceae|g__GGB47956|s__GGB47956_SGB65946	0	0	0.02699	0
k__Bacteria|p__Firmicutes|c__Clostridia|o__Eubacteriales|f__Lachnospiraceae|g__GGB39570|s__GGB39570_SGB47641	0	0	0.02545	0
k__Bacteria|p__Firmicutes|c__Clostridia|o__Eubacteriales|f__Lachnospiraceae|g__GGB3743|s__GGB3743_SGB5086	0	0	0.02541	0
k__Bacteria|p__Firmicutes|c__Negativicutes|o__Acidaminococcales|f__Acidaminococcaceae|g__GGB4249|s__GGB4249_SGB5749	0	0	0.02333	0
k__Bacteria|p__Firmicutes|c__Erysipelotrichia|o__Erysipelotrichales|f__Erysipelotrichaceae|g__Faecalibaculum|s__Faecalibaculum_rodentium	0	0	0.02118	0
k__Bacteria|p__Firmicutes|c__Firmicutes_unclassified|o__Firmicutes_unclassified|f__Firmicutes_unclassified|g__GGB3680|s__GGB3680_SGB4995	0	0	0.01997	0
k__Bacteria|p__Firmicutes|c__Clostridia|o__Eubacteriales|f__Clostridiaceae|g__GGB3548|s__GGB3548_SGB4744	0	0	0.01753	0
k__Bacteria|p__Actinobacteria|c__Coriobacteriia|o__Coriobacteriales|f__Coriobacteriaceae|g__Collinsella|s__Collinsella_SGB63083	0	0	0.01648	0
k__Bacteria|p__Firmicutes|c__CFGB9725|o__OFGB9725|f__FGB9725|g__GGB79299|s__GGB79299_SGB105707	0	0	0.01621	0.16742
k__Bacteria|p__Firmicutes|c__CFGB77508|o__OFGB77508|f__FGB77508|g__GGB3257|s__GGB3257_SGB4304	0	0	0.01458	0
k__Bacteria|p__Firmicutes|c__CFGB77566|o__OFGB77566|f__FGB77566|g__GGB51139|s__GGB51139_SGB71360	0	0	0.01378	0
k__Bacteria|p__Firmicutes|c__Clostridia|o__Eubacteriales|f__Lachnospiraceae|g__GGB3504|s__GGB3504_SGB4680	0	0	0.01308	0
k__Bacteria|p__Firmicutes|c__Clostridia|o__Eubacteriales|f__Peptostreptococcaceae|g__GGB50802|s__GGB50802_SGB106454	0	0	0.01295	0
k__Bacteria|p__Actinobacteria|c__Actinomycetia|o__Bifidobacteriales|f__Bifidobacteriaceae|g__Bifidobacterium|s__Bifidobacterium_mongoliense	0	0	0.01256	0
k__Bacteria|p__Actinobacteria|c__Coriobacteriia|o__Coriobacteriales|f__Coriobacteriaceae|g__Collinsella|s__Collinsella_SGB14745	0	0	0.00939	0
k__Bacteria|p__Bacteroidota|c__Bacteroidia|o__Bacteroidales|f__Tannerellaceae|g__Parabacteroides|s__Parabacteroides_merdae	0	0	0.00877	0
k__Bacteria|p__Firmicutes|c__Clostridia|o__Eubacteriales|f__Lachnospiraceae|g__Mediterraneibacter|s__Mediterraneibacter_SGB4586	0	0	0.00851	0
k__Bacteria|p__Firmicutes|c__Clostridia|o__Eubacteriales|f__Lachnospiraceae|g__Blautia|s__Blautia_argi	0	0	0.00804	0
k__Bacteria|p__Firmicutes|c__Erysipelotrichia|o__Erysipelotrichales|f__Turicibacteraceae|g__Turicibacter|s__Turicibacter_sanguinis	0	0	0.00802	0
k__Bacteria|p__Fusobacteria|c__Fusobacteriia|o__Fusobacteriales|f__Fusobacteriaceae|g__Fusobacterium|s__Fusobacterium_mortiferum	0	0	0.00778	0
k__Bacteria|p__Actinobacteria|c__Coriobacteriia|o__Coriobacteriales|f__Coriobacteriaceae|g__Collinsella|s__Collinsella_aerofaciens	0	0	0.00765	0
k__Bacteria|p__Firmicutes|c__Clostridia|o__Eubacteriales|f__Peptostreptococcaceae|g__Peptostreptococcus|s__Peptostreptococcus_russellii	0	0	0.00742	0
k__Bacteria|p__Firmicutes|c__Clostridia|o__Eubacteriales|f__Oscillospiraceae|g__GGB36331|s__GGB36331_SGB63183	0	0	0.00712	0
k__Bacteria|p__Firmicutes|c__Erysipelotrichia|o__Erysipelotrichales|f__Erysipelotrichaceae|g__GGB51725|s__GGB51725_SGB72140	0	0	0.00703	0
k__Bacteria|p__Firmicutes|c__Clostridia|o__Eubacteriales|f__Lachnospiraceae|g__Mediterraneibacter|s__Ruminococcus_torques	0	0	0.00699	0
k__Bacteria|p__Firmicutes|c__Erysipelotrichia|o__Erysipelotrichales|f__Erysipelotrichaceae|g__GGB47957|s__GGB47957_SGB65947	0	0	0.00696	0
k__Bacteria|p__Actinobacteria|c__Coriobacteriia|o__Coriobacteriales|f__Coriobacteriaceae|g__Collinsella|s__Collinsella_phocaeensis	0	0	0.00667	0
k__Bacteria|p__Actinobacteria|c__Coriobacteriia|o__Eggerthellales|f__Eggerthellaceae|g__Slackia|s__Slackia_SGB14778	0	0	0.00646	0
k__Bacteria|p__Firmicutes|c__Erysipelotrichia|o__Erysipelotrichales|f__Erysipelotrichaceae|g__Dubosiella|s__Dubosiella_newyorkensis	0	0	0.00586	0
k__Bacteria|p__Bacteroidota|c__Bacteroidia|o__Bacteroidales|f__Prevotellaceae|g__Segatella|s__Sgatella_sinensis	0	0	0.00553	0
k__Bacteria|p__Firmicutes|c__Clostridia|o__Eubacteriales|f__Lachnospiraceae|g__Anaerotignum|s__Anaerotignum_lactatifermentans	0	0	0.0055	0
k__Bacteria|p__Firmicutes|c__Bacilli|o__Lactobacillales|f__Enterococcaceae|g__Enterococcus|s__Enterococcus_casseliflavus	0	0	0.00521	0
k__Bacteria|p__Firmicutes|c__Clostridia|o__Eubacteriales|f__Oscillospiraceae|g__Fournierella|s__Fournierella_massiliensis	0	0	0.0047	0
k__Bacteria|p__Firmicutes|c__Clostridia|o__Eubacteriales|f__Clostridiaceae|g__Clostridium|s__Clostridium_SGB65129	0	0	0.0046	0
k__Bacteria|p__Firmicutes|c__Clostridia|o__Eubacteriales|f__Lachnospiraceae|g__Coprococcus|s__Coprococcus_sp_AF21_14LB	0	0	0.0042	0
k__Bacteria|p__Firmicutes|c__CFGB1227|o__OFGB1227|f__FGB1227|g__GGB3004|s__GGB3004_SGB106198	0	0	0.00403	0
k__Bacteria|p__Actinobacteria|c__Coriobacteriia|o__Eggerthellales|f__Eggerthellaceae|g__GGB9423|s__GGB9423_SGB14792	0	0	0.00402	0
k__Bacteria|p__Actinobacteria|c__Actinomycetia|o__Bifidobacteriales|f__Bifidobacteriaceae|g__Bifidobacterium|s__Bifidobacterium_animalis	0	0	0.00382	0
k__Bacteria|p__Firmicutes|c__Clostridia|o__Eubacteriales|f__Clostridiaceae|g__Clostridium|s__Clostridium_disporicum	0	0	0.00308	0
k__Bacteria|p__Firmicutes|c__CFGB1765|o__OFGB1765|f__FGB1765|g__GGB78781|s__GGB78781_SGB106569	0	0	0.00297	0
k__Bacteria|p__Firmicutes|c__Clostridia|o__Eubacteriales|f__Lachnospiraceae|g__GGB35456|s__GGB35456_SGB47582	0	0	0.00209	0
k__Bacteria|p__Firmicutes|c__Clostridia|o__Eubacteriales|f__Lachnospiraceae|g__Dorea|s__Dorea_phocaeensis	0	0	0.00205	0.07605
k__Bacteria|p__Actinobacteria|c__Coriobacteriia|o__Coriobacteriales|f__Coriobacteriaceae|g__GGB9380|s__GGB9380_SGB14375	0	0	0.002	0
k__Bacteria|p__Firmicutes|c__Clostridia|o__Eubacteriales|f__Eubacteriales_unclassified|g__Intestinimonas|s__Intestinimonas_sp_MSJ_38	0	0	0.0018	0
k__Bacteria|p__Firmicutes|c__Clostridia|o__Eubacteriales|f__Clostridiaceae|g__GGB51454|s__GGB51454_SGB71784	0	0	0.00174	0
k__Bacteria|p__Firmicutes|c__Clostridia|o__Eubacteriales|f__Oscillospiraceae|g__Pseudoflavonifractor|s__Pseudoflavonifractor_phocaeensis	0	0	0.00172	0
k__Bacteria|p__Actinobacteria|c__Actinomycetia|o__Micrococcales|f__Microbacteriaceae|g__Pseudoclavibacter|s__Pseudoclavibacter_chungangensis	0	0	0.00155	0
k__Bacteria|p__Actinobacteria|c__Coriobacteriia|o__Coriobacteriales|f__Coriobacteriaceae|g__GGB48214|s__GGB48214_SGB66221	0	0	0.00149	0
k__Bacteria|p__Firmicutes|c__CFGB10341|o__OFGB10341|f__FGB10341|g__GGB4555|s__GGB4555_SGB6286	0	0	0.00145	0
k__Bacteria|p__Firmicutes|c__Erysipelotrichia|o__Erysipelotrichales|f__Erysipelotrichaceae|g__GGB31189|s__GGB31189_SGB44483	0	0	0.00142	0
k__Bacteria|p__Firmicutes|c__CFGB1473|o__OFGB1473|f__FGB1473|g__GGB3730|s__GGB3730_SGB5060	0	0	0.00131	0
k__Bacteria|p__Bacteroidota|c__Bacteroidia|o__Bacteroidales|f__Bacteroidaceae|g__Bacteroides|s__Bacteroides_uniformis	0	0	0.00127	0
k__Bacteria|p__Bacteroidota|c__Bacteroidia|o__Bacteroidales|f__Bacteroidaceae|g__GGB1385|s__GGB1385_SGB1890	0	0	0.00122	0
k__Bacteria|p__Firmicutes|c__Clostridia|o__Eubacteriales|f__Oscillospiraceae|g__GGB79121|s__GGB79121_SGB105833	0	0	0.00104	0
k__Bacteria|p__Firmicutes|c__Clostridia|o__Eubacteriales|f__Peptostreptococcaceae|g__Peptostreptococcaceae_unclassified|s__Peptostreptococcaceae_bacterium	0	0	0.00096	0
k__Bacteria|p__Firmicutes|c__Clostridia|o__Eubacteriales|f__Lachnospiraceae|g__Tyzzerella|s__Tyzzerella_SGB4587	0	0	0.00087	0
k__Bacteria|p__Firmicutes|c__Clostridia|o__Eubacteriales|f__Eubacteriales_unclassified|g__Eubacteriales_unclassified|s__Clostridiales_bacterium	0	0	0.0008	0
k__Bacteria|p__Proteobacteria|c__Gammaproteobacteria|o__Enterobacterales|f__Erwiniaceae|g__Pantoea|s__Pantoea_dispersa	0	0	0.00078	0
k__Bacteria|p__Proteobacteria|c__Deltaproteobacteria|o__Desulfovibrionales|f__Desulfovibrionaceae|g__Desulfovibrio|s__Desulfovibrio_piger	0	0	0.00064	0
k__Bacteria|p__Actinobacteria|c__Actinomycetia|o__Propionibacteriales|f__Propionibacteriaceae|g__Cutibacterium|s__Cutibacterium_acnes	0	0	0.00063	0
k__Bacteria|p__Firmicutes|c__Clostridia|o__Eubacteriales|f__Lachnospiraceae|g__GGB3603|s__GGB3603_SGB4866	0	0	0.00053	0
k__Bacteria|p__Bacteroidota|c__Bacteroidia|o__Bacteroidales|f__Bacteroidaceae|g__Bacteroides|s__Bacteroides_fragilis	0	0	0.00013	0
k__Bacteria|p__Firmicutes|c__Clostridia|o__Eubacteriales|f__Peptostreptococcaceae|g__Romboutsia|s__Romboutsia_ilealis	0	0	8e-05	0
k__Bacteria|p__Firmicutes|c__Clostridia|o__Eubacteriales|f__Clostridiaceae|g__Clostridium|s__Clostridium_sp_NSJ_6	0	0	5e-05	0
k__Bacteria|p__Firmicutes|c__Clostridia|o__Eubacteriales|f__Lachnospiraceae|g__GGB74505|s__GGB74505_SGB47518	0	0	3e-05	0
k__Bacteria|p__Firmicutes|c__Erysipelotrichia|o__Erysipelotrichales|f__Turicibacteraceae|g__Turicibacter|s__Turicibacter_sp_1E2|t__SGB39153	0	0	1.5005	0.03835
k__Bacteria|p__Proteobacteria|c__Betaproteobacteria|o__Burkholderiales|f__Sutterellaceae|g__Sutterella|s__Sutterella_wadsworthensis|t__SGB9286	0	0	1.12418	0
k__Bacteria|p__Actinobacteria|c__Coriobacteriia|o__Eggerthellales|f__Eggerthellaceae|g__Slackia|s__Slackia_SGB14781|t__SGB14781	0	0	1.05458	0.00307
k__Bacteria|p__Firmicutes|c__Clostridia|o__Eubacteriales|f__Lachnospiraceae|g__GGB33657|s__GGB33657_SGB47663|t__SGB47663	0	0	0.60074	0
k__Bacteria|p__Firmicutes|c__Clostridia|o__Eubacteriales|f__Peptostreptococcaceae|g__Romboutsia|s__Romboutsia_timonensis|t__SGB6148	0	0	0.47932	0
k__Bacteria|p__Firmicutes|c__Bacilli|o__Lactobacillales|f__Streptococcaceae|g__Streptococcus|s__Streptococcus_alactolyticus|t__SGB8017	0	0	0.47672	0.00729
k__Bacteria|p__Firmicutes|c__Clostridia|o__Eubacteriales|f__Clostridiaceae|g__Clostridium|s__Clostridium_SGB6177|t__SGB6177	0	0	0.45061	0
k__Bacteria|p__Proteobacteria|c__Gammaproteobacteria|o__Enterobacterales|f__Enterobacteriaceae|g__Enterobacter|s__Enterobacter_hormaechei|t__SGB10130	0	0	0.35525	0
k__Bacteria|p__Firmicutes|c__Clostridia|o__Eubacteriales|f__Lachnospiraceae|g__GGB3441|s__GGB3441_SGB4591|t__SGB4591	0	0	0.21799	0.4518
k__Bacteria|p__Firmicutes|c__Bacilli|o__Lactobacillales|f__Enterococcaceae|g__Enterococcus|s__Enterococcus_cecorum|t__SGB7961	0	0	0.1758	0
k__Bacteria|p__Firmicutes|c__Erysipelotrichia|o__Erysipelotrichales|f__Erysipelotrichaceae|g__Holdemanella|s__Holdemanella_porci|t__SGB6796	0	0	0.16147	0.0166
k__Bacteria|p__Firmicutes|c__Clostridia|o__Eubacteriales|f__Clostridiaceae|g__Clostridiaceae_unclassified|s__Clostridiaceae_bacterium|t__SGB6153	0	0	0.15316	0
k__Bacteria|p__Firmicutes|c__Bacilli|o__Lactobacillales|f__Lactobacillaceae|g__GGB5056|s__GGB5056_SGB7083|t__SGB7083	0	0	0.11704	0
k__Bacteria|p__Firmicutes|c__Erysipelotrichia|o__Erysipelotrichales|f__Coprobacillaceae|g__Catenibacterium|s__Catenibacterium_tridentinum|t__SGB6783	0	0	0.1086	0
k__Bacteria|p__Actinobacteria|c__Coriobacteriia|o__Coriobacteriales|f__Coriobacteriaceae|g__Collinsella|s__Collinsella_SGB62963|t__SGB62963	0	0	0.08921	0
k__Bacteria|p__Firmicutes|c__Clostridia|o__Eubacteriales|f__Lachnospiraceae|g__GGB3602|s__GGB3602_SGB4865|t__SGB4865	0	0	0.08174	0
k__Bacteria|p__Firmicutes|c__CFGB79266|o__OFGB79266|f__FGB79266|g__GGB3493|s__GGB3493_SGB4668|t__SGB4668	0	0	0.07796	0
k__Bacteria|p__Actinobacteria|c__Coriobacteriia|o__Coriobacteriales|f__Coriobacteriaceae|g__Collinsella|s__Collinsella_sp_BA40|t__SGB86217	0	0	0.06065	0.04474
k__Bacteria|p__Firmicutes|c__Clostridia|o__Eubacteriales|f__Lachnospiraceae|g__Tyzzerella|s__Tyzzerella_SGB4454|t__SGB4454	0	0	0.05661	0
k__Bacteria|p__Firmicutes|c__Clostridia|o__Eubacteriales|f__Lachnospiraceae|g__Lachnospiraceae_unclassified|s__Lachnospiraceae_unclassified_SGB65957|t__SGB65957	0	0	0.05148	0.23515
k__Bacteria|p__Firmicutes|c__CFGB1258|o__OFGB1258|f__FGB1258|g__GGB74220|s__GGB74220_SGB4052|t__SGB4052	0	0	0.051	0
k__Bacteria|p__Firmicutes|c__Clostridia|o__Eubacteriales|f__Clostridiaceae|g__Clostridium|s__Clostridium_saudiense|t__SGB6178	0	0	0.04916	0
k__Bacteria|p__Firmicutes|c__Clostridia|o__Eubacteriales|f__Lachnospiraceae|g__Blautia|s__Blautia_sp_Marseille_P3201T|t__SGB29394	0	0	0.04703	0
k__Bacteria|p__Firmicutes|c__Clostridia|o__Eubacteriales|f__Lachnospiraceae|g__GGB3433|s__GGB3433_SGB4574|t__SGB4574	0	0	0.04668	0
k__Bacteria|p__Firmicutes|c__Clostridia|o__Eubacteriales|f__Oscillospiraceae|g__GGB45559|s__GGB45559_SGB63246|t__SGB63246	0	0	0.04137	0
k__Bacteria|p__Actinobacteria|c__Actinomycetia|o__Bifidobacteriales|f__Bifidobacteriaceae|g__Bifidobacterium|s__Bifidobacterium_pseudolongum|t__SGB17279	0	0	0.04095	0
k__Bacteria|p__Firmicutes|c__Clostridia|o__Eubacteriales|f__Eubacteriaceae|g__GGB51102|s__GGB51102_SGB71318|t__SGB71318	0	0	0.04087	0
k__Bacteria|p__Actinobacteria|c__Coriobacteriia|o__Coriobacteriales|f__Coriobacteriaceae|g__Collinsella|s__Collinsella_tanakaei|t__SGB14737	0	0	0.03296	0
k__Bacteria|p__Firmicutes|c__Clostridia|o__Eubacteriales|f__Lachnospiraceae|g__GGB55957|s__GGB55957_SGB77276|t__SGB77276	0	0	0.03231	0
k__Bacteria|p__Firmicutes|c__Clostridia|o__Eubacteriales|f__Lachnospiraceae|g__Blautia|s__Blautia_SGB4793|t__SGB4793	0	0	0.02977	0
k__Bacteria|p__Firmicutes|c__Firmicutes_unclassified|o__Firmicutes_unclassified|f__Firmicutes_unclassified|g__Firmicutes_unclassified|s__Firmicutes_unclassified_SGB47659|t__SGB47659	0	0	0.02802	0.01062
k__Bacteria|p__Firmicutes|c__Clostridia|o__Eubacteriales|f__Lachnospiraceae|g__GGB3600|s__GGB3600_SGB4861|t__SGB4861	0	0	0.02782	0
k__Bacteria|p__Firmicutes|c__Erysipelotrichia|o__Erysipelotrichales|f__Erysipelotrichaceae|g__GGB47956|s__GGB47956_SGB65946|t__SGB65946	0	0	0.02699	0
k__Bacteria|p__Firmicutes|c__Clostridia|o__Eubacteriales|f__Lachnospiraceae|g__GGB39570|s__GGB39570_SGB47641|t__SGB47641	0	0	0.02545	0
k__Bacteria|p__Firmicutes|c__Clostridia|o__Eubacteriales|f__Lachnospiraceae|g__GGB3743|s__GGB3743_SGB5086|t__SGB5086	0	0	0.02541	0
k__Bacteria|p__Firmicutes|c__Negativicutes|o__Acidaminococcales|f__Acidaminococcaceae|g__GGB4249|s__GGB4249_SGB5749|t__SGB5749	0	0	0.02333	0
k__Bacteria|p__Firmicutes|c__Erysipelotrichia|o__Erysipelotrichales|f__Erysipelotrichaceae|g__Faecalibaculum|s__Faecalibaculum_rodentium|t__SGB4047	0	0	0.02118	0
k__Bacteria|p__Firmicutes|c__Firmicutes_unclassified|o__Firmicutes_unclassified|f__Firmicutes_unclassified|g__GGB3680|s__GGB3680_SGB4995|t__SGB4995	0	0	0.01997	0
k__Bacteria|p__Firmicutes|c__Clostridia|o__Eubacteriales|f__Clostridiaceae|g__GGB3548|s__GGB3548_SGB4744|t__SGB4744	0	0	0.01753	0
k__Bacteria|p__Actinobacteria|c__Coriobacteriia|o__Coriobacteriales|f__Coriobacteriaceae|g__Collinsella|s__Collinsella_SGB63083|t__SGB63083	0	0	0.01648	0
k__Bacteria|p__Firmicutes|c__CFGB9725|o__OFGB9725|f__FGB9725|g__GGB79299|s__GGB79299_SGB105707|t__SGB105707	0	0	0.01621	0.16742
k__Bacteria|p__Firmicutes|c__CFGB77508|o__OFGB77508|f__FGB77508|g__GGB3257|s__GGB3257_SGB4304|t__SGB4304	0	0	0.01458	0
k__Bacteria|p__Firmicutes|c__CFGB77566|o__OFGB77566|f__FGB77566|g__GGB51139|s__GGB51139_SGB71360|t__SGB71360	0	0	0.01378	0
k__Bacteria|p__Firmicutes|c__Clostridia|o__Eubacteriales|f__Lachnospiraceae|g__GGB3504|s__GGB3504_SGB4680|t__SGB4680	0	0	0.01308	0
k__Bacteria|p__Firmicutes|c__Clostridia|o__Eubacteriales|f__Peptostreptococcaceae|g__GGB50802|s__GGB50802_SGB106454|t__SGB106454	0	0	0.01295	0
k__Bacteria|p__Actinobacteria|c__Actinomycetia|o__Bifidobacteriales|f__Bifidobacteriaceae|g__Bifidobacterium|s__Bifidobacterium_mongoliense|t__SGB17228	0	0	0.01256	0
k__Bacteria|p__Actinobacteria|c__Coriobacteriia|o__Coriobacteriales|f__Coriobacteriaceae|g__Collinsella|s__Collinsella_SGB14745|t__SGB14745	0	0	0.00939	0
k__Bacteria|p__Bacteroidota|c__Bacteroidia|o__Bacteroidales|f__Tannerellaceae|g__Parabacteroides|s__Parabacteroides_merdae|t__SGB1949	0	0	0.00877	0
k__Bacteria|p__Firmicutes|c__Clostridia|o__Eubacteriales|f__Lachnospiraceae|g__Mediterraneibacter|s__Mediterraneibacter_SGB4586|t__SGB4586	0	0	0.00851	0
k__Bacteria|p__Firmicutes|c__Clostridia|o__Eubacteriales|f__Lachnospiraceae|g__Blautia|s__Blautia_argi|t__SGB4797	0	0	0.00804	0
k__Bacteria|p__Firmicutes|c__Erysipelotrichia|o__Erysipelotrichales|f__Turicibacteraceae|g__Turicibacter|s__Turicibacter_sanguinis|t__SGB6846	0	0	0.00802	0
k__Bacteria|p__Fusobacteria|c__Fusobacteriia|o__Fusobacteriales|f__Fusobacteriaceae|g__Fusobacterium|s__Fusobacterium_mortiferum|t__SGB6031	0	0	0.00778	0
k__Bacteria|p__Actinobacteria|c__Coriobacteriia|o__Coriobacteriales|f__Coriobacteriaceae|g__Collinsella|s__Collinsella_aerofaciens|t__SGB14535	0	0	0.00765	0
k__Bacteria|p__Firmicutes|c__Clostridia|o__Eubacteriales|f__Peptostreptococcaceae|g__Peptostreptococcus|s__Peptostreptococcus_russellii|t__SGB743	0	0	0.00742	0
k__Bacteria|p__Firmicutes|c__Clostridia|o__Eubacteriales|f__Oscillospiraceae|g__GGB36331|s__GGB36331_SGB63183|t__SGB63183	0	0	0.00712	0
k__Bacteria|p__Firmicutes|c__Erysipelotrichia|o__Erysipelotrichales|f__Erysipelotrichaceae|g__GGB51725|s__GGB51725_SGB72140|t__SGB72140	0	0	0.00703	0
k__Bacteria|p__Firmicutes|c__Clostridia|o__Eubacteriales|f__Lachnospiraceae|g__Mediterraneibacter|s__Ruminococcus_torques|t__SGB4608	0	0	0.00699	0
k__Bacteria|p__Firmicutes|c__Erysipelotrichia|o__Erysipelotrichales|f__Erysipelotrichaceae|g__GGB47957|s__GGB47957_SGB65947|t__SGB65947	0	0	0.00696	0
k__Bacteria|p__Actinobacteria|c__Coriobacteriia|o__Coriobacteriales|f__Coriobacteriaceae|g__Collinsella|s__Collinsella_phocaeensis|t__SGB109036	0	0	0.00667	0
k__Bacteria|p__Actinobacteria|c__Coriobacteriia|o__Eggerthellales|f__Eggerthellaceae|g__Slackia|s__Slackia_SGB14778|t__SGB14778	0	0	0.00646	0
k__Bacteria|p__Firmicutes|c__Erysipelotrichia|o__Erysipelotrichales|f__Erysipelotrichaceae|g__Dubosiella|s__Dubosiella_newyorkensis|t__SGB6789	0	0	0.00586	0
k__Bacteria|p__Bacteroidota|c__Bacteroidia|o__Bacteroidales|f__Prevotellaceae|g__Segatella|s__Sgatella_sinensis|t__SGB1638	0	0	0.00553	0
k__Bacteria|p__Firmicutes|c__Clostridia|o__Eubacteriales|f__Lachnospiraceae|g__Anaerotignum|s__Anaerotignum_lactatifermentans|t__SGB5193	0	0	0.0055	0
k__Bacteria|p__Firmicutes|c__Bacilli|o__Lactobacillales|f__Enterococcaceae|g__Enterococcus|s__Enterococcus_casseliflavus|t__SGB7952	0	0	0.00521	0
k__Bacteria|p__Firmicutes|c__Bacilli|o__Lactobacillales|f__Enterococcaceae|g__Enterococcus|s__Enterococcus_cecorum|t__SGB66325	0	0	0.00508	0
k__Bacteria|p__Firmicutes|c__Clostridia|o__Eubacteriales|f__Oscillospiraceae|g__Fournierella|s__Fournierella_massiliensis|t__SGB15280	0	0	0.0047	0
k__Bacteria|p__Firmicutes|c__Clostridia|o__Eubacteriales|f__Clostridiaceae|g__Clostridium|s__Clostridium_SGB65129|t__SGB65129	0	0	0.0046	0
k__Bacteria|p__Firmicutes|c__Clostridia|o__Eubacteriales|f__Lachnospiraceae|g__Coprococcus|s__Coprococcus_sp_AF21_14LB|t__SGB25437	0	0	0.0042	0
k__Bacteria|p__Firmicutes|c__CFGB1227|o__OFGB1227|f__FGB1227|g__GGB3004|s__GGB3004_SGB106198|t__SGB106198	0	0	0.00403	0
k__Bacteria|p__Actinobacteria|c__Coriobacteriia|o__Eggerthellales|f__Eggerthellaceae|g__GGB9423|s__GGB9423_SGB14792|t__SGB14792	0	0	0.00402	0
k__Bacteria|p__Actinobacteria|c__Actinomycetia|o__Bifidobacteriales|f__Bifidobacteriaceae|g__Bifidobacterium|s__Bifidobacterium_animalis|t__SGB17278	0	0	0.00382	0
k__Bacteria|p__Proteobacteria|c__Epsilonproteobacteria|o__Campylobacterales|f__Helicobacteraceae|g__Helicobacter|s__Helicobacter_canis|t__SGB21969	0	0	0.00366	0
k__Bacteria|p__Firmicutes|c__Clostridia|o__Eubacteriales|f__Clostridiaceae|g__Clostridium|s__Clostridium_disporicum|t__SGB6172	0	0	0.00308	0
k__Bacteria|p__Firmicutes|c__CFGB1765|o__OFGB1765|f__FGB1765|g__GGB78781|s__GGB78781_SGB106569|t__SGB106569	0	0	0.00297	0
k__Bacteria|p__Firmicutes|c__Clostridia|o__Eubacteriales|f__Lachnospiraceae|g__GGB35456|s__GGB35456_SGB47582|t__SGB47582	0	0	0.00209	0
k__Bacteria|p__Firmicutes|c__Clostridia|o__Eubacteriales|f__Lachnospiraceae|g__Dorea|s__Dorea_phocaeensis|t__SGB4572	0	0	0.00205	0.07605
k__Bacteria|p__Actinobacteria|c__Coriobacteriia|o__Coriobacteriales|f__Coriobacteriaceae|g__GGB9380|s__GGB9380_SGB14375|t__SGB14375	0	0	0.002	0
k__Bacteria|p__Firmicutes|c__Clostridia|o__Eubacteriales|f__Eubacteriales_unclassified|g__Intestinimonas|s__Intestinimonas_sp_MSJ_38|t__SGB14974	0	0	0.0018	0
k__Bacteria|p__Firmicutes|c__Clostridia|o__Eubacteriales|f__Clostridiaceae|g__GGB51454|s__GGB51454_SGB71784|t__SGB71784	0	0	0.00174	0
k__Bacteria|p__Firmicutes|c__Clostridia|o__Eubacteriales|f__Oscillospiraceae|g__Pseudoflavonifractor|s__Pseudoflavonifractor_phocaeensis|t__SGB15149	0	0	0.00172	0
k__Bacteria|p__Bacteroidota|c__Bacteroidia|o__Bacteroidales|f__Bacteroidaceae|g__Phocaeicola|s__Phocaeicola_plebeius|t__SGB1903	0	0	0.00166	0
k__Bacteria|p__Actinobacteria|c__Actinomycetia|o__Micrococcales|f__Microbacteriaceae|g__Pseudoclavibacter|s__Pseudoclavibacter_chungangensis|t__SGB87781	0	0	0.00155	0
k__Bacteria|p__Actinobacteria|c__Coriobacteriia|o__Coriobacteriales|f__Coriobacteriaceae|g__GGB48214|s__GGB48214_SGB66221|t__SGB66221	0	0	0.00149	0
k__Bacteria|p__Firmicutes|c__CFGB10341|o__OFGB10341|f__FGB10341|g__GGB4555|s__GGB4555_SGB6286|t__SGB6286	0	0	0.00145	0
k__Bacteria|p__Firmicutes|c__Erysipelotrichia|o__Erysipelotrichales|f__Erysipelotrichaceae|g__GGB31189|s__GGB31189_SGB44483|t__SGB44483	0	0	0.00142	0
k__Bacteria|p__Firmicutes|c__CFGB1473|o__OFGB1473|f__FGB1473|g__GGB3730|s__GGB3730_SGB5060|t__SGB5060	0	0	0.00131	0
k__Bacteria|p__Bacteroidota|c__Bacteroidia|o__Bacteroidales|f__Bacteroidaceae|g__Bacteroides|s__Bacteroides_uniformis|t__SGB1836	0	0	0.00127	0
k__Bacteria|p__Bacteroidota|c__Bacteroidia|o__Bacteroidales|f__Bacteroidaceae|g__GGB1385|s__GGB1385_SGB1890|t__SGB1890	0	0	0.00122	0
k__Bacteria|p__Firmicutes|c__Clostridia|o__Eubacteriales|f__Oscillospiraceae|g__GGB79121|s__GGB79121_SGB105833|t__SGB105833	0	0	0.00104	0
k__Bacteria|p__Firmicutes|c__Clostridia|o__Eubacteriales|f__Peptostreptococcaceae|g__Peptostreptococcaceae_unclassified|s__Peptostreptococcaceae_bacterium|t__SGB77433	0	0	0.00096	0
k__Bacteria|p__Firmicutes|c__Clostridia|o__Eubacteriales|f__Lachnospiraceae|g__Tyzzerella|s__Tyzzerella_SGB4587|t__SGB4587	0	0	0.00087	0
k__Bacteria|p__Firmicutes|c__Clostridia|o__Eubacteriales|f__Eubacteriales_unclassified|g__Eubacteriales_unclassified|s__Clostridiales_bacterium|t__SGB15158	0	0	0.0008	0
k__Bacteria|p__Proteobacteria|c__Gammaproteobacteria|o__Enterobacterales|f__Erwiniaceae|g__Pantoea|s__Pantoea_dispersa|t__SGB10172	0	0	0.00078	0
k__Bacteria|p__Proteobacteria|c__Deltaproteobacteria|o__Desulfovibrionales|f__Desulfovibrionaceae|g__Desulfovibrio|s__Desulfovibrio_piger|t__SGB15467	0	0	0.00064	0
k__Bacteria|p__Actinobacteria|c__Actinomycetia|o__Propionibacteriales|f__Propionibacteriaceae|g__Cutibacterium|s__Cutibacterium_acnes|t__SGB16955	0	0	0.00063	0
k__Bacteria|p__Firmicutes|c__Clostridia|o__Eubacteriales|f__Lachnospiraceae|g__GGB3603|s__GGB3603_SGB4866|t__SGB4866	0	0	0.00053	0
k__Bacteria|p__Bacteroidota|c__Bacteroidia|o__Bacteroidales|f__Bacteroidaceae|g__Bacteroides|s__Bacteroides_fragilis|t__SGB1855	0	0	0.00013	0
k__Bacteria|p__Firmicutes|c__Clostridia|o__Eubacteriales|f__Peptostreptococcaceae|g__Romboutsia|s__Romboutsia_ilealis|t__SGB24891	0	0	8e-05	0
k__Bacteria|p__Firmicutes|c__Clostridia|o__Eubacteriales|f__Clostridiaceae|g__Clostridium|s__Clostridium_sp_NSJ_6|t__SGB29097	0	0	5e-05	0
k__Bacteria|p__Firmicutes|c__Clostridia|o__Eubacteriales|f__Lachnospiraceae|g__GGB74505|s__GGB74505_SGB47518|t__SGB47518	0	0	3e-05	0
k__Bacteria|p__Firmicutes|c__Bacilli|o__Lactobacillales|f__Lactobacillaceae|g__Lactobacillus|s__Lactobacillus_johnsonii	0	0	0.00331	0.00331
k__Bacteria|p__Firmicutes|c__Bacilli|o__Lactobacillales|f__Lactobacillaceae|g__Lactobacillus|s__Lactobacillus_johnsonii|t__SGB7041	0	0	0.00331	0.00331
k__Bacteria|p__Firmicutes|c__Bacilli|o__Lactobacillales|f__Lactobacillaceae|g__Limosilactobacillus|s__Limosilactobacillus_vaginalis	0	0	0.02467	0.02467
k__Bacteria|p__Firmicutes|c__Erysipelotrichia|o__Erysipelotrichales|f__Turicibacteraceae|g__Turicibacter|s__Turicibacter_SGB106351	0	0	0.00136	0.00136
k__Bacteria|p__Firmicutes|c__Bacilli|o__Lactobacillales|f__Lactobacillaceae|g__Limosilactobacillus|s__Limosilactobacillus_vaginalis|t__SGB7098	0	0	0.02467	0.02467
k__Bacteria|p__Firmicutes|c__Erysipelotrichia|o__Erysipelotrichales|f__Turicibacteraceae|g__Turicibacter|s__Turicibacter_SGB106351|t__SGB106351	0	0	0.00136	0.00136
k__Bacteria|p__Firmicutes|c__Bacilli|o__Lactobacillales|f__Lactobacillaceae|g__Limosilactobacillus	0	0	0	0.02467
