# Supplementary material for: Effects and Microbiota Changes Following Oral Lyophilized Fecal Microbiota Transplantation Capsules in Canine with Chronic Enteropathy After Parvovirus Infection: Case Report
Source: Vet Sci. 2025 Sep 18;12(9):909. doi: 10.3390/vetsci12090909 (PMC12474058; doi:10.3390/vetsci12090909)
Supplement: Supplementary file 1 [file vetsci-12-00909-s001.zip › Supplementary_Table_S2_Relative abundence of KEGG.xlsx]

## Sheet: Sheet1
Pathway	Recipient-T0	Recipient-T15	Recipient-T30
Two-component system	3.89347	3.10794	3.88808
Quorum sensing	2.9824	1.75258	2.69997
Purine metabolism	3.09921	3.18072	2.8574
Drug metabolism - other enzymes	0.856564	0.827774	0.742567
Alanine, aspartate and glutamate metabolism	1.40944	1.81625	1.47622
Starch and sucrose metabolism	1.69755	1.90418	2.17424
Phosphotransferase system (PTS)	0.763121	0.703457	1.28613
Galactose metabolism	1.05124	1.13705	1.3485
Glycerolipid metabolism	0.809843	0.785324	0.840586
Sphingolipid metabolism	0.389347	0.351728	0.371283
Glycosphingolipid biosynthesis - globo and isoglobo series	0.218035	0.269861	0.213859
Fatty acid biosynthesis	0.770908	0.46695	0.700983
Mycolic acid biosynthesis	0.233608	0.194057	0.204948
Biosynthesis of various antibiotics	0.155739	0.121286	0.130692
Degradation of flavonoids	0.0622956	0.242571	0.234651
Amino sugar and nucleotide sugar metabolism	1.90002	2.22559	2.08513
Peptidoglycan biosynthesis	1.74428	1.66768	1.5386
Cell cycle - Caulobacter	1.03566	1.24924	0.897021
Pentose phosphate pathway	1.33936	1.40691	1.4287
Pantothenate and CoA biosynthesis	0.770908	0.852032	0.804943
Glycolysis / Gluconeogenesis	1.71313	2.25288	1.90988
Pyruvate metabolism	1.38608	1.5282	1.4287
Fatty acid degradation	0.116804	0.0333535	0.0950486
Tyrosine metabolism	0.202461	0.109157	0.207919
Retinol metabolism	0.00778695	0.00303214	0.00594054
Chloroalkane and chloroalkene degradation	0.0700825	0.0151607	0.0415837
Naphthalene degradation	0.0467217	0.0151607	0.0386135
Metabolism of xenobiotics by cytochrome P450	0.0467217	0.0181928	0.0386135
Drug metabolism - cytochrome P450	0.0155739	0.00909642	0.0207919
ABC transporters	4.84348	3.01395	4.65738
Arginine biosynthesis	1.06681	1.31595	1.07821
Fluid shear stress and atherosclerosis	0.365987	0.433596	0.302967
Histidine metabolism	0.451643	0.281989	0.493064
Thiamine metabolism	0.981156	0.924803	0.849497
Porphyrin metabolism	1.83772	1.40388	1.4584
Carbon fixation by Calvin cycle	0.911073	1.23105	0.894051
HIF-1 signaling pathway	0.327052	0.315343	0.267324
Pyrimidine metabolism	1.99346	1.74045	1.73761
Lysine biosynthesis	0.693038	0.597332	0.700983
D-Amino acid metabolism	0.84099	0.861128	0.597024
Pentose and glucuronate interconversions	0.646317	0.60946	0.766329
Phenylalanine, tyrosine and tryptophan biosynthesis	0.84099	0.739842	0.914842
Ribosome	3.65987	3.2171	3.14848
Cysteine and methionine metabolism	1.61969	1.78896	1.79701
Nitrogen metabolism	0.584021	0.685264	0.546529
Glyoxylate and dicarboxylate metabolism	0.591808	0.967253	0.846526
Methane metabolism	1.30042	1.55246	1.22375
Glycine, serine and threonine metabolism	0.988943	1.49485	1.18811
Cyanoamino acid metabolism	0.241395	0.542753	0.398016
One carbon pool by folate	0.669678	1.06428	0.852467
Folate transport and metabolism	0	0.406307	0.320789
Antifolate resistance	0.264756	0.433596	0.288116
Other glycan degradation	0.513939	0.457853	0.504945
Fructose and mannose metabolism	0.911073	1.03396	1.23266
Aminoacyl-tRNA biosynthesis	1.73649	2.13159	1.77919
Teichoic acid biosynthesis	0.763121	0.570042	0.507916
Protein processing in endoplasmic reticulum	0.233608	0.233475	0.172276
PI3K-Akt signaling pathway	0.186887	0.184961	0.100989
Necroptosis	0.693038	0.909642	0.510886
NOD-like receptor signaling pathway	0.311478	0.288053	0.199008
Antigen processing and presentation	0.186887	0.181928	0.0980188
Th17 cell differentiation	0.186887	0.181928	0.0980188
IL-17 signaling pathway	0.186887	0.181928	0.100989
Estrogen signaling pathway	0.186887	0.181928	0.0980188
Progesterone-mediated oocyte maturation	0.186887	0.181928	0.0980188
Plant-pathogen interaction	0.272543	0.263796	0.22277
Pathways in cancer	0.194674	0.191025	0.121781
Chemical carcinogenesis - receptor activation	0.194674	0.187993	0.11287
Prostate cancer	0.186887	0.181928	0.0980188
Salmonella infection	0.319265	0.294118	0.22574
Lipid and atherosclerosis	0.389347	0.418435	0.252473
Base excision repair	0.802056	1.12492	0.914842
DNA replication	1.33157	1.7071	1.39009
Mismatch repair	1.66641	1.83748	1.70493
Homologous recombination	1.7287	2.48029	1.90097
Glycerophospholipid metabolism	0.934434	0.703457	0.89108
Epithelial cell signaling in Helicobacter pylori infection	0.132378	0.0515464	0.124751
Phosphonate and phosphinate metabolism	0.0389347	0.04245	0.0623756
Oxidative phosphorylation	1.38608	0.967253	1.33959
Biosynthesis of various nucleotide sugars	0	0.688296	0.816824
Polyketide sugar unit biosynthesis	0.140165	0.130382	0.204948
Streptomycin biosynthesis	0.264756	0.321407	0.347521
Sulfur relay system	0.56066	0.412371	0.490094
RNA degradation	0.926647	1.03699	0.88514
AMPK signaling pathway	0.0545086	0.0333535	0.0504945
Glucagon signaling pathway	0.584021	0.718617	0.487124
Thyroid hormone signaling pathway	0.0545086	0.0272893	0.044554
Central carbon metabolism in cancer	0.436069	0.409339	0.326729
Lysosome	0.256969	0.288053	0.261384
RNA polymerase	0.210248	0.31231	0.234651
Folate biosynthesis	0.864351	0.727714	0.804943
Prolactin signaling pathway	0	0.0363857	0.0089108
Nicotinate and nicotinamide metabolism	0.864351	0.827774	0.799002
Propanoate metabolism	0.731973	0.639782	0.78118
Other carbon fixation pathways	1.00452	0.927835	0.99801
Taurine and hypotaurine metabolism	0.186887	0.218314	0.184157
Glutathione metabolism	0.373774	0.351728	0.311878
Ribosome biogenesis in eukaryotes	0.0700825	0.0848999	0.0653459
Proteoglycans in cancer	0.0545086	0.0758035	0.0623756
Nucleotide excision repair	0.63853	0.806549	0.653459
Riboflavin metabolism	0.436069	0.321407	0.44554
Protein export	0.950008	0.918739	0.944545
Bacterial secretion system	0.786482	0.785324	0.879199
Phenylalanine metabolism	0.233608	0.151607	0.279205
Tryptophan metabolism	0.109017	0.0606428	0.103959
Phenylpropanoid biosynthesis	0.0467217	0.0121286	0.0118811
Biofilm formation - Escherichia coli	0.755334	0.742874	0.754448
Insulin signaling pathway	0.311478	0.448757	0.267324
Insulin resistance	0.381561	0.527592	0.308908
Parkinson disease	0.140165	0.0939964	0.1099
Valine, leucine and isoleucine degradation	0.155739	0.0818678	0.148513
Valine, leucine and isoleucine biosynthesis	0.498365	0.4245	0.585143
Glucosinolate biosynthesis	0.0778695	0.063675	0.10693
Longevity regulating pathway - worm	0.404921	0.406307	0.297027
Sulfur metabolism	0.389347	0.285021	0.460391
Inositol phosphate metabolism	0.210248	0.272893	0.234651
Glycosaminoglycan degradation	0.147952	0.184961	0.136632
beta-Lactam resistance	0.591808	0.427532	0.602964
Bacterial chemotaxis	0.412708	0.230443	0.33267
Flagellar assembly	0.513939	0.248636	0.374254
Phosphatidylinositol signaling system	0.0856564	0.130382	0.103959
C5-Branched dibasic acid metabolism	0.295904	0.1698	0.317819
MicroRNAs in cancer	0.147952	0.106125	0.136632
Secondary bile acid biosynthesis	0.0545086	0.0606428	0.0504945
Vitamin B6 metabolism	0.116804	0.148575	0.210889
Biofilm formation - Pseudomonas aeruginosa	0.202461	0.0848999	0.148513
Arginine and proline metabolism	0.630743	0.451789	0.594054
Exopolysaccharide biosynthesis	0.334839	0.263796	0.400986
Biofilm formation - Vibrio cholerae	0.412708	0.29715	0.400986
Thyroid hormone synthesis	0.0155739	0.0242571	0.0148513
Amyotrophic lateral sclerosis	0.0700825	0.04245	0.0386135
Huntington disease	0.10123	0.0667071	0.0504945
Pathways of neurodegeneration - multiple diseases	0.0700825	0.04245	0.0386135
Plant hormone signal transduction	0.155739	0.31231	0.175246
Glutamatergic synapse	0.233608	0.333535	0.187127
GABAergic synapse	0.241395	0.336568	0.193067
Diabetic cardiomyopathy	0.10123	0.112189	0.100989
Butanoate metabolism	0.63853	0.721649	0.709894
Vancomycin resistance	0.965582	0.773196	0.730686
Benzoate degradation	0.1791	0.281989	0.267324
Selenocompound metabolism	0.443856	0.485143	0.522767
Terpenoid backbone biosynthesis	0.584021	0.670103	0.644548
Legionellosis	0.218035	0.227411	0.199008
Tuberculosis	0.256969	0.363857	0.288116
Type I diabetes mellitus	0.163526	0.200121	0.142573
MAPK signaling pathway - plant	0.0700825	0.063675	0.0653459
Mineral absorption	0.0545086	0.0545785	0.0742567
Platinum drug resistance	0.0545086	0.0333535	0.0653459
Cationic antimicrobial peptide (CAMP) resistance	0.475004	0.46695	0.481183
Ascorbate and aldarate metabolism	0.202461	0.1698	0.249502
Biotin metabolism	0.436069	0.215282	0.418808
Cobalamin transport and metabolism	0.0934434	0.0970285	0.0950486
Neomycin, kanamycin and gentamicin biosynthesis	0.0622956	0.151607	0.0653459
Primary immunodeficiency	0.116804	0.0970285	0.0980188
Various types of N-glycan biosynthesis	0.0856564	0.139478	0.0861378
Glycosphingolipid biosynthesis - ganglio series	0.0856564	0.139478	0.0801972
Neutrophil extracellular trap formation	0	0.00303214	0
Transcriptional misregulation in cancer	0	0.00303214	0
Shigellosis	0.0233608	0.0242571	0.0653459
Systemic lupus erythematosus	0	0.00303214	0
Alcoholism	0.0389347	0.00909642	0.0207919
Lipopolysaccharide biosynthesis	0.0467217	0.1698	0.246532
Biosynthesis of various plant secondary metabolites	0.288117	0.412371	0.320789
Ubiquinone and other terpenoid-quinone biosynthesis	0.0311478	0.0970285	0.11287
Citrate cycle (TCA cycle)	0.342626	0.454821	0.44257
Peroxisome	0.218035	0.209218	0.136632
Biosynthesis of ansamycins	0.132378	0.112189	0.103959
Arabinogalactan biosynthesis - Mycobacterium	0.0467217	0.0758035	0.0742567
Lipoic acid metabolism	0.0389347	0.0667071	0.0594054
Viral carcinogenesis	0.163526	0.236507	0.160394
Human papillomavirus infection	0.163526	0.236507	0.160394
Type II diabetes mellitus	0.163526	0.236507	0.163365
Isoquinoline alkaloid biosynthesis	0.10123	0.0363857	0.0801972
Tropane, piperidine and pyridine alkaloid biosynthesis	0.10123	0.0545785	0.1099
Novobiocin biosynthesis	0.140165	0.0758035	0.142573
Cytoskeleton in muscle cells	0.116804	0.0697392	0.0742567
Zeatin biosynthesis	0.0700825	0.0606428	0.0623756
Monobactam biosynthesis	0.202461	0.142511	0.204948
Penicillin and cephalosporin biosynthesis	0.0856564	0.0909642	0.0564351
Photosynthesis	0.700825	0.442693	0.602964
Aminobenzoate degradation	0.0311478	0.0727714	0.0623756
Styrene degradation	0.0155739	0.0363857	0.0326729
Amoebiasis	0.0467217	0.0121286	0.0326729
MAPK signaling pathway - fly	0.0467217	0.0394178	0.0178216
FoxO signaling pathway	0.0622956	0.0576107	0.0267324
Longevity regulating pathway	0.0622956	0.0545785	0.0237621
Longevity regulating pathway - multiple species	0.116804	0.0576107	0.0712864
Chemical carcinogenesis - reactive oxygen species	0.116804	0.063675	0.0623756
African trypanosomiasis	0	0.00303214	0.0089108
Prodigiosin biosynthesis	0.186887	0.0788357	0.154454
Lipoarabinomannan (LAM) biosynthesis	0	0.0121286	0.00297027
Nonribosomal peptide structures	0.0311478	0.0454821	0.0118811
Virion - Bacteriophage lambda	0	0.106125	0.0861378
Neuroactive ligand-receptor interaction	0.0155739	0.0151607	0.00594054
Apoptosis - fly	0.0311478	0.0151607	0.00594054
Cholesterol metabolism	0.0155739	0.0151607	0.00594054
Human T-cell leukemia virus 1 infection	0.0155739	0.0151607	0.00594054
beta-Alanine metabolism	0.10123	0.04245	0.077227
Prion disease	0.0389347	0.00303214	0.0207919
Primary bile acid biosynthesis	0	0.00606428	0.00594054
Staphylococcus aureus infection	0.0856564	0.0333535	0.0237621
Meiosis - yeast	0	0.00303214	0
Limonene degradation	0.0233608	0.00909642	0.0178216
Caprolactam degradation	0.0311478	0.00909642	0.0207919
Indole alkaloid biosynthesis	0.0389347	0.00606428	0.0207919
Betalain biosynthesis	0.0389347	0.00909642	0.0237621
Dopaminergic synapse	0.0389347	0.00606428	0.0207919
Serotonergic synapse	0.0389347	0.00606428	0.0207919
Axon regeneration	0.0389347	0.00606428	0.0207919
Cocaine addiction	0.0389347	0.00606428	0.0207919
Amphetamine addiction	0.0389347	0.00606428	0.0207919
Proximal tubule bicarbonate reclamation	0.0778695	0.0242571	0.0148513
Acarbose and validamycin biosynthesis	0.0778695	0.0818678	0.11287
Lysine degradation	0.0700825	0.0454821	0.0742567
Phenazine biosynthesis	0.0389347	0.021225	0.0326729
PPAR signaling pathway	0.0545086	0.04245	0.0861378
Autophagy - yeast	0.0311478	0.0545785	0.0504945
Biosynthesis of siderophore group nonribosomal peptides	0	0.021225	0.0237621
Nitrotoluene degradation	0.0700825	0.0545785	0.0801972
Salivary secretion	0.00778695	0.00606428	0.00594054
Pancreatic secretion	0.00778695	0.00606428	0.00594054
Carbohydrate digestion and absorption	0.00778695	0.00606428	0.0089108
Spinocerebellar ataxia	0	0.00606428	0
Pinene, camphor and geraniol degradation	0.0233608	0.00909642	0.0118811
Carbapenem biosynthesis	0.0622956	0.0576107	0.0920783
Flavone and flavonol biosynthesis	0.00778695	0.0121286	0.0089108
Adipocytokine signaling pathway	0	0.00606428	0.00594054
Biosynthesis of vancomycin group antibiotics	0.0311478	0.00606428	0.0356432
Ferroptosis	0	0.00909642	0.00594054
Thermogenesis	0.0155739	0.00303214	0.0089108
Vibrio cholerae infection	0	0.00303214	0
Pathogenic Escherichia coli infection	0.0155739	0.0242571	0.0653459
Osteoclast differentiation	0	0.00909642	0
Rheumatoid arthritis	0	0.00909642	0
Mitophagy - animal	0	0.00303214	0.00594054
N-Glycan biosynthesis	0	0.00909642	0.0089108
O-Antigen repeat unit biosynthesis	0.0155739	0.0242571	0.0207919
Basal transcription factors	0.0389347	0.00909642	0.0297027
Fat digestion and absorption	0.0155739	0.00909642	0.0148513
Atrazine degradation	0.0389347	0.00606428	0.0326729
Apoptosis	0	0.00909642	0.00594054
Xylene degradation	0	0.00909642	0.0356432
Dioxin degradation	0	0.00909642	0.0356432
Glycosphingolipid biosynthesis - lacto and neolacto series	0	0.00303214	0.00594054
Alzheimer disease	0.0311478	0.00303214	0.0237621
MAPK signaling pathway - yeast	0.0155739	0.0151607	0.00594054
Mannose type O-glycan biosynthesis	0	0.00909642	0
Other types of O-glycan biosynthesis	0	0.00909642	0
Virion - Bacteriophages T4 and T7	0	0.00303214	0
Biosynthesis of various other secondary metabolites	0	0.00606428	0
Biosynthesis of unsaturated fatty acids	0.00778695	0.00303214	0.0237621
Chemical carcinogenesis - DNA adducts	0.00778695	0.00606428	0.0148513
Hepatocellular carcinoma	0.00778695	0.00606428	0.0178216
Virion - Hepatitis viruses	0	0.00303214	0
Protein digestion and absorption	0	0.00303214	0
Pertussis	0	0.00303214	0.089108
Renal cell carcinoma	0	0.00303214	0.00594054
Cushing syndrome	0	0.00303214	0.00594054
